# Supplementary material for: Are Epithelial Ovarian Cancers of the Mesenchymal Subtype Actually Intraperitoneal Metastases to the Ovary?
Source: Front Cell Dev Biol. 2020 Jul 17;8:647. doi: 10.3389/fcell.2020.00647 (PMC7380132; doi:10.3389/fcell.2020.00647)
Supplement: Supplementary file 3 [file Table_1.XLS]

## Sheet: Table S1
Data set	Associated publication in GEO
TCGA	Cancer Genome Atlas Research Network. Integrated genomic analyses of ovarian carcinoma. Nature 2011 Jun 29;474(7353):609-15.
GSE9891	Tothill RW, Tinker AV, George J, Brown R et al. Novel molecular subtypes of serous and endometrioid ovarian cancer linked to clinical outcome. Clin Cancer Res 2008 Aug 15;14(16):5198-208.
GSE2109	No associated publication
GSE40595	Yeung TL, Leung CS, Wong KK, Samimi G et al. TGF-β modulates ovarian cancer invasion by upregulating CAF-derived versican in the tumor microenvironment. Cancer Res 2013 Aug 15;73(16):5016-28.
GSE73168	Gao Q, Yang Z, Xu S, Li X et al. Heterotypic CAF-tumor spheroids promote early peritoneal metastatis of ovarian cancer. J Exp Med 2019 Mar 4;216(3):688-703.
GSE39395	Calon A, Espinet E, Palomo-Ponce S, Tauriello DV et al. Dependency of Colorectal Cancer on a TGF-β-driven Program in Stromal Cells for Metastasis Initiation. Cancer Cell 2012 Nov 13;22(5):571-84.
GSE133296	This study
GSE135712	This study

## Sheet: Table S2
15 genes (NanoString)	100 genes (Verhaak)
Mes-HGSC	Mes-HGSC
ADAM12	POSTN
COL11A1	COL11A1
COL5A1	THBS2
COL5A2	COL5A2
DCN	ASPN
FAP	FAP
FBN1	MMP13
FN1	VCAN
INHBA	LUM
LOX	COL10A1
LUM	CTSK
POSTN	COMP
SPARC	CXCL14
THBS2	FABP4
VCAN	INHBA
	EPYC
	DCN
	SFRP4
	GRP
	COL1A1
	CDH11
	LRRC15
	MMP11
	COL3A1
	COL5A1
	COL6A3
	SERPINF1
	VCAM1
	MMP2
	SULF1
	AEBP1
	PLAU
	FBN1
	SNAI2
	COL1A2
	FN1
	COLEC12
	TDO2
	NNMT
	EDIL3
	CXCL12
	CRISPLD2
	FMO1
	ACTA2
	GREM1
	ACTG2
	CCL11
	TMEM158
	TIMP3
	GLT8D2
	SPARC
	HNT
	ADAM12
	C1QTNF3
	SERPINE1
	ITGBL1
	LPPR4
	F13A1
	TNFAIP6
	LOX
	ECM2
	OMD
	MFAP5
	COPZ2
	TAGLN
	COL8A1
	THBS1
	PCOLCE
	COL16A1
	TWIST1
	PDLIM3
	NT5E
	IL7R
	PRRX1
	CDR1
	FGF7
	PTGIS
	SRPX
	TGFBI
	OLFML2B
	SCG2
	CILP
	CALB2
	NID2
	ECM1
	COL6A2
	HEPH
	PITX2
	ADAMTS12
	RAB31
	ALDH1A3
	MOXD1
	SEMA3D
	GPNMB
	ADRA2A
	LAMB1
	NUAK1
	BGN
	PDPN
	DPT

## Sheet: Table S3
	OVARY																															METASTASIS
Patient	COL11A1	ADAM12	LOX	FAP	THBS2	SPARC	LUM	INHBA	COL5A2	FBN1	VCAN	DCN	POSTN	COL5A1	FN1	COL11A1	ADAM12	LOX	FAP	THBS2	SPARC	LUM	INHBA	COL5A2	FBN1	VCAN	DCN	POSTN	COL5A1	FN1	Score		COL11A1	ADAM12	LOX	FAP	THBS2	SPARC	LUM	INHBA	COL5A2	FBN1	VCAN	DCN	POSTN	COL5A1	FN1	COL11A1	ADAM12
1	-1.29266	-3.80928	-1.48416	-2.4488	0.0442383	2.8028	0.102766	-3.72325	-1.02885	-1.87386	-2.43856	0.46331	-2.90782	0.42638	3.39844	1	1	1	1	1	1	1	1	1	1	1	1	1	1	1	1	TLAX00308_OM	0.74107	-2.54548	-1.16607	-1.33069	1.30574	3.59034	2.15706	-1.06593	0.253712	-1.04115	-1.12608	0.696934	-0.411667	1.24672	4.24157	1	1
2	-0.481768	-4.21898	-1.92904	-2.76473	-0.540595	2.46979	0.417688	-2.58583	-0.668747	-2.46227	-2.88757	-0.170663	-2.26704	0.126692	2.14323	1	1	1	1	1	1	1	1	1	1	1	1	1	1	1	1	TLAX00302_OM	-0.556571	-4.86541	-2.81135	-3.13627	-0.747486	1.95143	0.0742546	-2.89489	-1.25863	-2.97673	-3.04616	-0.80538	-2.49955	-0.0352772	1.94345	1	1
3	-0.58062	-4.18946	-2.93606	-2.86899	-1.15714	2.12114	0.437604	-2.93689	-0.770608	-2.48331	-2.42719	-0.115531	-1.21981	0.0769261	1.7094	1	1	1	1	1	1	1	1	1	1	1	1	1	1	1	1	TLAX00063_OM	0.397639	-2.51376	-0.514401	-1.27987	1.02986	4.15419	1.09108	-0.511044	0.855912	-2.0841	-1.97742	0.849471	0.113548	2.3285	4.15374	1	1
4	-2.79099	-5.43308	-2.73899	-3.78992	-0.562231	2.36959	-0.292776	-2.61813	-1.15459	-2.3118	-3.76293	0.337546	-3.88702	-0.237779	1.21471	1	1	1	1	1	1	1	1	1	1	1	1	1	1	1	1	TLAX00078_OM	-0.684558	-5.13396	-2.65431	-3.4359	-1.26476	1.98428	0.219503	-3.11506	-0.93415	-2.97684	-4.24563	-0.502456	-1.97764	-0.515862	1.46716	1	1
5	-1.36948	-5.34932	-2.49418	-3.63683	-1.45084	1.9635	-0.774401	-4.08272	-1.67494	-3.31646	-4.461	0.175905	-3.35087	-0.523622	1.06236	1	1	1	1	1	1	1	1	1	1	1	1	1	1	1	1	TLAX00231_OM	-0.296303	-5.35094	-3.26137	-3.52275	-0.684317	2.51466	0.693725	-2.90284	-0.994714	-2.5212	-3.74352	0.26245	-3.0982	-0.199074	1.54692	1	1
6	-1.04508	-4.25481	-2.94121	-3.75089	-0.258437	2.49902	-0.330998	-2.58929	-0.922152	-2.51756	-3.51161	-1.63951	-1.89672	-0.354655	1.04357	1	1	1	1	1	1	1	1	1	1	1	0	1	1	1	0.933333	TLAX00305_OM	1.70633	-1.27107	-0.275309	-0.723699	2.29182	5.13732	2.58425	-1.09975	1.54903	-0.23004	-0.717244	0.7893	1.17274	2.51183	3.0177	1	1
7	-1.90034	-5.64392	-3.82697	-4.35104	-1.04567	1.61749	-1.13217	-3.6317	-1.8445	-2.70627	-5.26655	0.187521	-4.87547	-1.11722	0.44926	1	1	1	1	1	1	1	1	1	1	0	1	1	1	1	0.933333	TLAX00301_OM	0.214773	-4.40799	-2.37518	-2.64395	-0.160729	2.66435	0.52229	-2.05113	-0.514027	-2.35531	-2.97218	-0.635021	-2.50709	0.154146	2.34971	1	1
8	-3.7405	-5.55363	-4.55503	-4.8884	-2.13741	1.75944	-1.84348	-4.77607	-1.81541	-3.00096	-4.79741	-0.573163	-3.86564	-0.394508	0.333264	0	1	0	1	1	1	0	1	1	1	1	1	1	1	1	0.8	TLAX00119_OM	0.575177	-2.28004	-0.912181	-1.19722	1.11424	4.35038	1.78487	-1.56489	1.3752	-1.13582	-2.03337	1.1062	-0.0764512	2.24853	3.36349	1	1
9	-2.86675	-5.58893	-4.23723	-5.28569	-1.73674	1.86713	-0.86007	-4.97768	-2.17974	-3.61381	-4.88564	-1.10665	-6.25215	-0.668652	0.146184	1	1	1	0	1	1	1	0	1	1	1	0	0	1	0	0.666667	TLAX00085_OM	-0.137417	-4.4206	-2.43269	-2.79522	-0.576944	2.24474	0.914755	-2.71688	-0.977044	-2.43042	-2.35993	-0.166108	-2.0453	0.039392	2.52101	1	1
10	-4.00877	-6.73797	-4.82069	-4.96933	-2.21184	1.35473	-1.10218	-4.97387	-2.2033	-3.16417	-4.96749	-0.578961	-5.23559	-0.702322	0.059312	0	0	0	1	0	1	1	0	1	1	1	1	1	1	0	0.6	TLAX00128_OM	-1.0262	-3.87648	-1.51446	-1.4652	0.513964	3.4295	1.99404	-1.62308	0.469501	-1.49745	-0.996887	1.7346	-0.97008	1.30092	2.93099	1	1
11	-2.77024	-5.80825	-3.40836	-4.65307	-1.84712	1.02428	-1.79576	-4.39927	-2.41936	-4.48977	-4.74343	-2.1684	-4.26549	-1.42587	1.98559	1	1	1	1	1	0	0	1	0	0	1	0	1	0	1	0.6	TLAX00151_OM	0.999141	-2.52814	-1.12199	-1.05845	1.01767	3.68226	2.19164	-2.41859	0.0827052	-1.23528	-1.58658	1.46235	0.24574	1.58018	3.48152	1	1
12	-4.22374	-5.14317	-4.3805	-4.81033	-1.74715	0.831056	-0.432437	-5.02697	-2.81909	-2.46186	-5.18286	1.31708	-4.69934	-1.58009	0.395666	0	1	1	1	1	0	1	0	0	1	0	1	1	0	1	0.6	TLAX00174_OM	-0.593552	-5.20745	-3.43781	-3.40032	-1.27979	1.95288	0.405496	-3.29322	-1.54534	-2.52693	-3.62686	-0.611406	-3.28364	-0.771703	1.68643	1	1
13	-4.62958	-6.80448	-4.07109	-5.31847	-2.05187	1.05996	-1.65167	-5.21838	-2.90427	-3.45067	-4.78768	-0.819789	-5.955	-1.39529	-0.0938363	0	0	1	0	1	1	1	0	0	1	1	0	0	0	0	0.4	TLAX00200_OM	-0.355952	-4.40491	-2.41543	-2.31135	-0.184772	2.41864	1.24164	-2.40009	-0.996301	-1.89436	-2.04265	0.655482	-1.56315	0.171833	2.53384	1	1
14	-3.04802	-6.50531	-4.89944	-3.65495	-2.30959	-0.203807	-2.42194	-4.09736	-2.25805	-4.22006	-6.79756	-1.93791	-5.38375	-2.56	0.190086	0	0	0	1	0	0	0	1	1	0	0	0	1	0	1	0.333333	TLAX00036_OM	-1.69333	-4.72407	-4.72457	-2.7225	-1.71734	0.748143	-0.723771	-3.6451	-1.47051	-3.26778	-4.43841	-1.22564	-2.93009	-1.91468	0.444854	1	1
15	-5.19736	-6.15527	-3.99167	-5.72413	-2.19729	0.718772	-1.4964	-4.39978	-2.8297	-4.05316	-5.18448	-2.08748	-7.44874	-1.02024	0.395809	0	0	1	0	0	0	1	1	0	0	0	0	0	1	1	0.333333	TLAX00198_OM	-3.4751	-5.84545	-3.26323	-4.60409	-2.36783	1.22966	-0.997496	-5.16969	-2.59191	-4.19743	-4.10664	-1.65409	-4.63642	-1.1711	0.2784	0	1
16	-5.61213	-6.28848	-4.83831	-6.46699	-4.01638	0.924939	-2.02561	-7.25732	-3.70012	-3.77203	-5.0347	-0.795884	-7.04098	-1.34685	-1.2361	0	0	0	0	0	0	0	0	0	0	1	1	0	1	0	0.2	TLAX00309_OM	0.217068	-3.70329	-1.58242	-1.05161	0.81723	3.16247	2.91192	-2.05373	-0.00623529	-0.889202	-0.282273	2.2589	0.0860939	1.02748	2.72531	1	1
17	-2.73423	-6.1552	-4.8273	-5.38479	-3.14569	-0.0655303	-2.64833	-4.95719	-3.43447	-4.64785	-5.83392	-3.07019	-6.18064	-3.31019	-0.79875	1	1	0	0	0	0	0	1	0	0	0	0	0	0	0	0.2	TLAX00300_OM	0.434628	-4.49427	-2.7909	-2.66832	0.0818414	2.5319	0.917985	-1.62366	-0.484999	-2.03114	-3.30429	-0.1923	-2.41689	-0.0891623	1.99839	1	1
18	-2.38978	-7.6906	-4.63559	-6.8613	-4.17711	1.04978	-3.31773	-5.81632	-2.19357	-5.49838	-6.16485	-2.03619	-8.06653	-1.43428	-1.70413	1	0	0	0	0	0	0	0	1	0	0	0	0	0	0	0.133333	TLAX00051_OM	0.241139	-3.78418	-1.6437	-2.61729	0.203306	3.35634	0.146044	-1.53644	0.182064	-1.79234	-2.89586	0.174359	-1.68882	1.04009	3.47147	1	1
19	-1.0315	-6.91068	-5.46838	-6.69804	-3.29545	1.646	-2.74137	-5.63515	-2.5319	-3.69195	-6.73856	-1.96689	-7.90328	-1.55619	-0.734265	1	0	0	0	0	1	0	0	0	0	0	0	0	0	0	0.133333	TLAX00303_OM	-3.38286	-5.89311	-5.97729	-6.77805	-3.386	0.480417	-2.37863	-5.54078	-3.68703	-3.84752	-5.30964	-2.19765	-5.07641	-2.20851	-0.897735	0	1
20	-5.62862	-7.15546	-5.08081	-5.63101	-3.16353	-0.0936461	-1.87356	-6.00107	-3.54556	-4.04107	-6.03496	-0.6549	-6.38456	-2.25383	-1.12069	0	0	0	0	0	0	0	0	0	0	0	1	0	0	0	0.0666667	TLAX00087_OM2	-3.17159	-5.88746	-3.31943	-4.40834	-2.28834	0.671369	-0.501607	-5.35546	-2.61297	-4.2071	-4.17062	-1.19054	-3.74852	-1.66211	0.0793979	0	1
21	-4.53753	-7.25341	-5.15939	-5.4981	-2.98007	0.928603	-1.71963	-5.77179	-2.55632	-3.72133	-5.6102	-0.535653	-6.27179	-1.68683	-1.09831	0	0	0	0	0	0	0	0	0	0	0	1	0	0	0	0.0666667	TLAX00295_OM	0.513488	-3.47068	-1.58968	-1.39271	0.550746	3.51978	1.48536	-0.870392	0.440995	-1.26099	-2.13278	0.752813	-1.11666	1.46001	3.28568	1	1
22	-6.55445	-7.46534	-5.74372	-7.67256	-4.2119	0.308245	-4.55057	-7.42113	-4.14216	-4.15174	-7.67012	-1.59897	-7.44896	-2.50464	-1.31416	0	0	0	0	0	0	0	0	0	0	0	0	0	0	0	0	TLAX00304_OM	-1.61743	-4.41552	-2.61891	-3.22365	-0.381807	2.77935	0.29816	-2.18168	-1.04207	-2.48004	-3.99352	-0.531963	-2.65396	0.172017	1.99104	1	1
23	-5.41602	-6.9835	-5.28696	-6.59897	-4.26203	1.05391	-3.75367	-5.92464	-3.7312	-4.60928	-6.06603	-2.33459	-6.99686	-1.82328	-1.54782	0	0	0	0	0	0	0	0	0	0	0	0	0	0	0	0	TLAX00306_OM	-2.09429	-5.90494	-2.77138	-3.45156	-1.69687	1.83812	-0.948452	-3.70928	-1.96139	-3.62202	-3.6449	-1.37314	-2.85897	-0.619553	1.25595	1	1
24	-6.70804	-7.5683	-5.06286	-6.8321	-4.22426	0.0463905	-2.91299	-6.91923	-3.51396	-4.46495	-6.53702	-1.2039	-7.16288	-2.25746	-1.37759	0	0	0	0	0	0	0	0	0	0	0	0	0	0	0	0	TLAX00164_OM	-0.769617	-5.35926	-3.16011	-3.21972	-0.935733	2.25575	0.533799	-3.41435	-0.623754	-2.69668	-3.43499	-0.0242682	-2.20676	-0.262206	1.4671	1	1
[truncated: 46 more columns]

## Sheet: Table S4
Sample	GROUP	Stage	ADAM12 ADAM12	COL11A1 COL11A1	COL5A1 COL5A1	COL5A2 COL5A2	DCN DCN	FAP FAP	FBN1 FBN1	FN1 FN1	INHBA INHBA	LOX LOX	LUM LUM	POSTN POSTN	SPARC SPARC	THBS2 THBS2	VCAN VCAN	ADAM12 ADAM12	COL11A1 COL11A1	COL5A1 COL5A1	COL5A2 COL5A2	DCN DCN	FAP FAP	FBN1 FBN1	FN1 FN1	INHBA INHBA	LOX LOX	LUM LUM	POSTN POSTN	SPARC SPARC	THBS2 THBS2	VCAN VCAN	Score	u-0_molecular_subtypes
tcga-61-2113	ov-ov II	II	0.465	5.923	0.836	2.521	2.823	2.615	0.046	0.445	1.428	-0.161	1.571	2.891	1.534	0.238	1.258	1	1	1	1	1	1	1	1	1	1	1	1	1	1	1	1	2 mesenchymal
tcga-09-1667	ov-ov II	II	-0.849	3.439	-0.829	0.969	1.373	1.367	-1.982	-1.065	-0.413	-1.626	0.892	1.86	0.806	-1.648	-0.469	1	1	0	1	1	1	0	1	1	1	1	1	1	1	1	0.866667	1 immunoreactive
tcga-04-1356	ov-ov II	II	-0.726	4.419	0.164	1.078	1.165	1.337	-1.301	-1.485	-0.139	-2.483	0.079	1.802	0.369	-1.861	0.123	1	1	1	1	1	1	0	1	1	0	1	1	0	1	1	0.8	3 differentiated			Molecular_subtype
tcga-61-2097	ov-ov II	II	-1.344	2.833	0.447	1.287	1.357	-1.388	-0.653	-1.176	-0.277	-2.567	-1.004	-1.743	0.813	-1.35	0.035	1	0	1	1	1	0	1	1	1	0	0	0	1	1	1	0.666667	3 differentiated			non-mesenchymal	mesenchymal	Total
tcga-61-2008	ov-ov II	II	-1.682	2.645	0.235	0.163	1.335	-2.243	-0.998	-1.317	-1.336	-0.536	-1.009	-2.059	0.793	-2.774	0.286	0	0	1	0	1	0	1	1	0	1	0	0	1	0	1	0.466667	3 differentiated		Score-0	314	9	323
tcga-36-1577	ov-ov II	II	-1.829	1.944	-0.512	-0.026	1.51	-1.653	-1.151	-2.349	-2.606	-1.705	-1.337	-1.17	0.86	-2.433	-0.314	0	0	1	0	1	0	1	0	0	1	0	0	1	0	1	0.4	4 proliferative		Score-1	38	95	133
tcga-61-2012	ov-ov II	II	-1.651	0.992	-1.461	-0.336	1.428	0.358	-1.329	-1.023	-0.072	-1.655	-0.687	-2.087	-0.327	-2.209	-0.427	0	0	0	0	1	1	0	1	1	1	0	0	0	0	1	0.4	1 immunoreactive		Total	352	104	456
tcga-23-1809	ov-ov II	II	-1.248	3.619	-0.53	-0.913	-0.093	-2.804	-0.732	-2.055	-1.907	-3.363	-1.924	-2.223	1.844	-3.382	-1.743	1	1	1	0	0	0	1	0	0	0	0	0	1	0	0	0.333333	4 proliferative
tcga-24-2281	ov-ov II	II	-1.378	2.138	-1.046	-0.156	-0.066	-0.115	-1.735	-0.713	-0.158	-1.107	-1.412	0.049	-0.662	-2.183	-0.04	0	0	0	0	0	0	0	1	1	1	0	1	0	0	1	0.333333	1 immunoreactive		Kappa	0.733
tcga-20-0991	ov-ov II	II	-1.732	0.673	-2.201	-1.1	-0.368	-0.497	-2.233	-0.752	-0.213	-0.946	-0.945	-0.869	-0.623	-3.689	-0.364	0	0	0	0	0	0	0	1	1	1	0	0	0	0	1	0.266667	1 immunoreactive
tcga-24-1556	ov-ov II	II	-1.579	3.878	-1.097	0.888	-0.074	0.125	-1.68	-1.958	-0.7	-2.131	-0.576	1	0.198	-1.591	-1.337	0	1	0	1	0	0	0	0	0	0	0	1	0	1	0	0.266667	1 immunoreactive
tcga-09-2044	ov-ov II	II	-1.33	2.482	-2.074	-0.482	-0.391	0.157	-1.708	-1.915	-0.701	-2.758	-0.325	0.832	0.115	-2.953	-2.051	1	0	0	0	0	0	0	0	0	0	1	1	0	0	0	0.2	1 immunoreactive
tcga-29-1763	ov-ov II	II	-1.887	-0.872	-0.66	0.299	2.008	-1.673	-1.19	-2.237	-1.753	-3.195	-0.877	-2.187	0.526	-3.316	0.117	0	0	0	0	1	0	0	0	0	0	0	0	1	0	1	0.2	4 proliferative
tcga-36-1581	ov-ov II	II	-1.986	2.05	-1.389	-0.044	0.988	0.319	-1.822	-1.883	-1.597	0.663	-1.34	0.222	-0.212	-1.597	-0.971	0	0	0	0	0	0	0	0	0	1	0	1	0	1	0	0.2	1 immunoreactive
tcga-61-1910	ov-ov II	II	-0.997	2.18	-1.705	0.014	-0.818	-0.573	-2.026	-2.221	-1.853	-3.451	-1.473	0.835	-0.459	-2.757	-1.892	1	0	0	0	0	0	0	0	0	0	0	1	0	0	0	0.133333	3 differentiated
tcga-61-1911	ov-ov II	II	-1.463	2.071	-2.022	-0.59	0.725	0.179	-2.33	-2.336	-1.512	0.094	-1.652	0.131	-0.271	-2.504	-1.181	0	0	0	0	0	0	0	0	0	1	0	1	0	0	0	0.133333	1 immunoreactive
tcga-09-2050	ov-ov II	II	-2.715	-0.727	-1.138	-1.561	0.032	-1.875	-1.636	-2.932	-2.899	-1.515	-0.922	-5.316	0.092	-5.018	-1.322	0	0	0	0	0	0	0	0	0	1	0	0	0	0	0	0.0666667	4 proliferative
tcga-61-1743	ov-ov II	II	-2.341	0.691	-1.833	0.53	-0.458	-1.109	-2.689	-2.462	-2.539	-4.248	-2.257	-1.413	-0.087	-3.8	-2.391	0	0	0	1	0	0	0	0	0	0	0	0	0	0	0	0.0666667	4 proliferative
tcga-61-2104	ov-ov II	II	-2.259	0.977	-1.477	0.23	1.221	-0.809	-1.709	-2.814	-1.311	-2.774	-0.512	-1.629	-0.154	-3.357	-0.975	0	0	0	0	1	0	0	0	0	0	0	0	0	0	0	0.0666667	1 immunoreactive
tcga-04-1362	ov-ov II	II	-2.173	-0.326	-1.237	-1.01	-0.786	-2.454	-2.155	-3.166	-2.569	-3.708	-2.14	-3.982	-0.985	-4.821	-1.827	0	0	0	0	0	0	0	0	0	0	0	0	0	0	0	0	3 differentiated
tcga-24-2267	ov-ov II	II	-2.356	-0.109	-1.087	-0.355	0.636	-0.327	-1.418	-1.773	-1.881	-2.395	-1.852	-2.883	-0.425	-2.734	-0.962	0	0	0	0	0	0	0	0	0	0	0	0	0	0	0	0	1 immunoreactive
tcga-29-1707	ov-ov II	II	-2.29	-1.194	-2.841	-2.001	-2.434	-1.913	-2.684	-3.359	-3.369	-2.488	-3.455	-2.041	-0.988	-4.588	-1.742	0	0	0	0	0	0	0	0	0	0	0	0	0	0	0	0	1 immunoreactive
tcga-61-1915	ov-ov II	II	-2.393	-0.31	-1.906	-1.394	0.309	-1.084	-2.213	-3.196	-2.831	-4.428	-0.905	-0.661	-0.638	-3.632	-3.015	0	0	0	0	0	0	0	0	0	0	0	0	0	0	0	0	1 immunoreactive
tcga-04-1337	ov-ov III	III	1.79	7.229	2.261	3.506	2.655	3.883	0.625	0.987	1.715	-0.224	2.502	5.425	2.634	1.054	1.868	1	1	1	1	1	1	1	1	1	1	1	1	1	1	1	1	2 mesenchymal
tcga-04-1338	ov-ov III	III	1.369	7.878	2.559	3.06	2.604	3.347	-0.008	1.129	2.787	0.236	1.75	1.323	2.864	0.769	2.096	1	1	1	1	1	1	1	1	1	1	1	1	1	1	1	1	2 mesenchymal
tcga-04-1530	ov-ov III	III	0.198	6.984	1.449	2.743	2.403	2.568	-0.117	0.73	3.026	1.036	1.683	3.344	1.715	0.305	1.17	1	1	1	1	1	1	1	1	1	1	1	1	1	1	1	1	2 mesenchymal
tcga-13-0807	ov-ov III	III	-0.19	4.75	0.159	1.789	1.176	1.527	-0.22	-0.556	1.721	0.883	0.545	2.75	0.806	-0.52	0.712	1	1	1	1	1	1	1	1	1	1	1	1	1	1	1	1	2 mesenchymal
tcga-13-0886	ov-ov III	III	0.374	6.021	1.273	2.079	1.811	2.13	-0.048	-0.089	2.096	-1.432	0.996	1.985	1.516	-0.448	1.307	1	1	1	1	1	1	1	1	1	1	1	1	1	1	1	1	2 mesenchymal
tcga-13-0890	ov-ov III	III	-0.023	5.634	0.772	2.38	2.254	2.686	0.033	0.426	2.697	-0.596	1.706	3.191	1.491	1.171	2.066	1	1	1	1	1	1	1	1	1	1	1	1	1	1	1	1	2 mesenchymal
tcga-13-0893	ov-ov III	III	-0.438	5.196	0.134	1.469	1.044	1.3	-0.57	-0.999	1.114	-0.662	0.61	2.078	1.084	-0.629	0.094	1	1	1	1	1	1	1	1	1	1	1	1	1	1	1	1	1 immunoreactive
tcga-13-0894	ov-ov III	III	0.676	8.107	2.681	3.176	2.118	3.324	0.628	0.95	3.681	-1.3	1.641	3.241	2.482	0.185	2.48	1	1	1	1	1	1	1	1	1	1	1	1	1	1	1	1	2 mesenchymal
tcga-13-0897	ov-ov III	III	0.303	4.813	0.199	1.7	2.193	2.135	-0.469	-0.493	0.494	-1.222	1.265	2.452	1.182	-0.502	0.127	1	1	1	1	1	1	1	1	1	1	1	1	1	1	1	1	1 immunoreactive
tcga-13-0900	ov-ov III	III	1.107	7.45	1.993	3.647	3.281	3.497	0.846	0.524	2.106	0.36	3.158	4.546	2.421	1.272	1.935	1	1	1	1	1	1	1	1	1	1	1	1	1	1	1	1	2 mesenchymal
tcga-13-0901	ov-ov III	III	0.392	7.222	0.866	2.248	1.284	2.259	-0.627	-0.582	1.913	-1.081	1.44	2.74	1.651	-0.301	0.294	1	1	1	1	1	1	1	1	1	1	1	1	1	1	1	1	4 proliferative
tcga-13-0919	ov-ov III	III	0.789	6.281	1.73	2.583	2.172	2.981	-0.089	1.368	2.248	-0.625	1.494	3.275	1.722	0.428	1.911	1	1	1	1	1	1	1	1	1	1	1	1	1	1	1	1	2 mesenchymal
tcga-13-1404	ov-ov III	III	-0.125	5.71	0.774	1.616	1.803	2.449	-0.137	-0.624	1.192	-1.329	0.9	2.508	1.004	-0.191	1.26	1	1	1	1	1	1	1	1	1	1	1	1	1	1	1	1	4 proliferative
tcga-13-1408	ov-ov III	III	0.54	7.353	2.056	3.052	2.934	3.511	0.851	0.8	2.204	0.156	2.469	4.038	2.58	0.846	2.761	1	1	1	1	1	1	1	1	1	1	1	1	1	1	1	1	2 mesenchymal
tcga-13-1411	ov-ov III	III	1.435	7.536	1.752	3.37	3.64	3.696	0.576	1.274	1.768	-0.554	2.878	5.02	2.741	0.856	1.832	1	1	1	1	1	1	1	1	1	1	1	1	1	1	1	1	2 mesenchymal
tcga-13-1481	ov-ov III	III	-0.143	7.422	1.504	3.108	2.342	2.844	-0.11	0.345	3.129	-0.658	1.982	2.902	1.874	0.684	1.7	1	1	1	1	1	1	1	1	1	1	1	1	1	1	1	1	2 mesenchymal
tcga-13-1483	ov-ov III	III	0.532	6.481	0.846	2.554	2.091	2.297	-0.382	-0.744	1.216	-1.205	1.394	3.374	1.606	-0.684	0.69	1	1	1	1	1	1	1	1	1	1	1	1	1	1	1	1	2 mesenchymal
tcga-13-1499	ov-ov III	III	-0.386	6.319	1.521	2.656	2.069	2.385	-0.892	-0.47	2.164	-1.339	1.398	1.696	2.128	0.453	1.316	1	1	1	1	1	1	1	1	1	1	1	1	1	1	1	1	2 mesenchymal
tcga-13-1504	ov-ov III	III	0.754	7.099	1.083	2.964	3.207	3.16	0.41	0.013	1.257	-0.557	2.544	3.7	2.422	-0.199	1.681	1	1	1	1	1	1	1	1	1	1	1	1	1	1	1	1	2 mesenchymal
tcga-13-1505	ov-ov III	III	0.093	7.11	1.085	2.249	2.835	2.911	0.131	0.012	1.519	-1.154	2.371	2.671	2.611	0.185	1.747	1	1	1	1	1	1	1	1	1	1	1	1	1	1	1	1	2 mesenchymal
tcga-20-1682	ov-ov III	III	-0.015	6.208	1.797	2.453	2.292	2.312	-0.452	0.476	0.972	0.884	1.893	2.445	2.566	0.381	1.219	1	1	1	1	1	1	1	1	1	1	1	1	1	1	1	1	2 mesenchymal
tcga-23-1026	ov-ov III	III	0.726	5.833	0.715	1.647	2.11	2.544	-0.726	1.009	0.218	-0.334	1.029	2.001	1.598	-0.184	1.083	1	1	1	1	1	1	1	1	1	1	1	1	1	1	1	1	1 immunoreactive
tcga-23-1027	ov-ov III	III	0.455	5.881	0.855	1.958	2.1	2.405	-0.615	-0.545	0.142	-0.9	1.85	2.744	1.416	-0.691	0.692	1	1	1	1	1	1	1	1	1	1	1	1	1	1	1	1	3 differentiated
tcga-23-1109	ov-ov III	III	-0.155	5.8	-0.067	1.554	1.674	1.757	-0.513	-0.789	0.626	-1.653	1.06	2.827	1.024	-0.448	0.406	1	1	1	1	1	1	1	1	1	1	1	1	1	1	1	1	4 proliferative
tcga-23-1116	ov-ov III	III	1.485	7.265	1.755	3.166	3.424	3.48	0.67	1.218	2.181	0.338	2.996	4	2.635	0.97	1.912	1	1	1	1	1	1	1	1	1	1	1	1	1	1	1	1	2 mesenchymal
tcga-23-1117	ov-ov III	III	0.855	7.879	2.235	3.099	3.386	3.295	0.847	0.785	2.204	-0.048	2.427	3.457	2.636	1.099	1.952	1	1	1	1	1	1	1	1	1	1	1	1	1	1	1	1	2 mesenchymal
tcga-23-2078	ov-ov III	III	0.14	6.886	1.213	3.53	2.953	2.712	-0.075	-0.2	1.449	-0.735	2.032	3.97	1.652	0.089	1.922	1	1	1	1	1	1	1	1	1	1	1	1	1	1	1	1	2 mesenchymal
tcga-24-0970	ov-ov III	III	-0.102	6.734	1.602	2.609	1.734	3.022	0.086	0.615	2.529	-1.018	1.37	3.467	1.637	0.449	2.251	1	1	1	1	1	1	1	1	1	1	1	1	1	1	1	1	2 mesenchymal
tcga-24-0975	ov-ov III	III	1.198	7.055	2.11	2.497	3.066	2.849	0.616	1.234	1.412	1.033	1.961	2.484	2.437	0.339	1.929	1	1	1	1	1	1	1	1	1	1	1	1	1	1	1	1	2 mesenchymal
tcga-24-1418	ov-ov III	III	0.462	6.64	1.615	2.44	2.426	2.594	-0.799	0.669	1.977	-0.07	1.595	2.369	2.156	0	0.931	1	1	1	1	1	1	1	1	1	1	1	1	1	1	1	1	2 mesenchymal
tcga-24-1422	ov-ov III	III	1.284	7.263	1.512	3.262	3.668	3.633	0.478	0.648	1.338	0.098	3.057	3.892	2.721	0.833	2.077	1	1	1	1	1	1	1	1	1	1	1	1	1	1	1	1	2 mesenchymal
tcga-24-1425	ov-ov III	III	1.452	7.101	2.158	3.183	3.3	3.805	0.483	1.164	2.76	1.674	2.167	3.885	2.711	1.505	2.654	1	1	1	1	1	1	1	1	1	1	1	1	1	1	1	1	2 mesenchymal
tcga-24-1427	ov-ov III	III	0.567	7.686	1.784	2.649	3.06	3.261	0.526	1.009	2.322	0.094	2.184	3.158	2.203	0.954	1.836	1	1	1	1	1	1	1	1	1	1	1	1	1	1	1	1	2 mesenchymal
tcga-24-1434	ov-ov III	III	1.984	7.767	2.541	4.053	3.835	4.119	0.913	1.401	2.871	1.08	3.495	4.497	3.32	1.65	2.03	1	1	1	1	1	1	1	1	1	1	1	1	1	1	1	1	2 mesenchymal
tcga-24-1435	ov-ov III	III	1.266	7.833	1.527	3.363	3.662	3.506	0.69	0.907	1.834	0.068	3.391	4.428	2.786	0.756	1.172	1	1	1	1	1	1	1	1	1	1	1	1	1	1	1	1	1 immunoreactive
tcga-24-1463	ov-ov III	III	0.391	6.337	0.956	2.752	2.495	2.868	-0.266	0.101	1.576	-0.936	1.913	3.604	2.021	-0.157	1.287	1	1	1	1	1	1	1	1	1	1	1	1	1	1	1	1	2 mesenchymal
tcga-24-1545	ov-ov III	III	0.808	7.199	1.344	3.161	3.195	3.197	-0.02	0.408	1.601	-0.162	2.544	3.215	2.465	1.016	1.558	1	1	1	1	1	1	1	1	1	1	1	1	1	1	1	1	2 mesenchymal
tcga-24-1546	ov-ov III	III	0.576	7.738	1.483	3.442	4.017	3.481	1.196	1.125	2.418	0.145	3.347	3.65	2.345	1.546	1.373	1	1	1	1	1	1	1	1	1	1	1	1	1	1	1	1	2 mesenchymal
tcga-24-1550	ov-ov III	III	1.281	5.907	0.638	2.561	2.644	1.024	0.212	0.697	0.506	1.999	1.626	4.39	2.769	-1.455	1.903	1	1	1	1	1	1	1	1	1	1	1	1	1	1	1	1	2 mesenchymal
tcga-24-1562	ov-ov III	III	-0.281	6.013	0.41	2.144	2.246	2.103	-0.769	-0.449	1.117	-0.988	1.668	2.175	1.117	-0.422	0.668	1	1	1	1	1	1	1	1	1	1	1	1	1	1	1	1	3 differentiated
tcga-24-1563	ov-ov III	III	1.386	7.197	1.159	3.209	3.984	3.737	0.503	0.386	2.182	-0.185	3.111	3.874	2.594	0.687	1.659	1	1	1	1	1	1	1	1	1	1	1	1	1	1	1	1	2 mesenchymal
tcga-24-1564	ov-ov III	III	0.643	6.394	0.823	2.083	3.16	2.636	-0.736	2.491	1.426	-0.807	1.066	2.059	2.027	0.801	2.348	1	1	1	1	1	1	1	1	1	1	1	1	1	1	1	1	2 mesenchymal
tcga-24-1842	ov-ov III	III	0.354	5.376	-0.122	1.609	1.61	1.797	-0.984	-0.654	0.995	0.399	1.038	1.707	1.123	-0.458	0.218	1	1	1	1	1	1	1	1	1	1	1	1	1	1	1	1	1 immunoreactive
tcga-24-1846	ov-ov III	III	0.136	6.148	0.066	1.81	1.519	2.046	-0.819	-0.337	1.662	-1.627	0.689	2.013	0.597	-0.386	0.264	1	1	1	1	1	1	1	1	1	1	1	1	1	1	1	1	1 immunoreactive
tcga-24-1849	ov-ov III	III	1.232	5.189	1.838	2.818	4.265	3.401	0.675	0.833	1.049	0.494	2.261	2.263	2.797	1.16	2.211	1	1	1	1	1	1	1	1	1	1	1	1	1	1	1	1	2 mesenchymal
tcga-24-1850	ov-ov III	III	-0.265	6.7	0.774	2.246	2.95	2.376	-0.445	0.569	0.852	-0.381	1.704	2.106	1.657	-0.11	0.786	1	1	1	1	1	1	1	1	1	1	1	1	1	1	1	1	4 proliferative
tcga-24-1928	ov-ov III	III	0.756	5.437	1.862	3.002	2.95	3.199	-1.118	-0.768	0.587	-1.146	1.551	3.872	2.317	0.042	1.377	1	1	1	1	1	1	1	1	1	1	1	1	1	1	1	1	2 mesenchymal
tcga-24-1930	ov-ov III	III	-0.025	6.091	0.607	2.641	2.573	2.394	-0.478	-0.031	1.429	-1.242	1.728	3.142	1.669	-0.524	1.085	1	1	1	1	1	1	1	1	1	1	1	1	1	1	1	1	1 immunoreactive
tcga-24-2024	ov-ov III	III	-0.178	5.624	0.759	2.243	2.466	2.222	-0.703	-1.499	0.616	-1.823	1.428	3.44	1.719	-1.25	0.782	1	1	1	1	1	1	1	1	1	1	1	1	1	1	1	1	3 differentiated
tcga-24-2029	ov-ov III	III	-0.251	6.862	0.324	1.489	2.861	3.134	-0.495	-0.473	1.369	0.044	2.706	2.57	1.18	-0.234	1.482	1	1	1	1	1	1	1	1	1	1	1	1	1	1	1	1	2 mesenchymal
tcga-24-2035	ov-ov III	III	0.452	3.898	1.104	2.604	4.261	2.601	2.088	-1.112	0.623	-0.475	2.72	2.412	2.185	0.021	1.788	1	1	1	1	1	1	1	1	1	1	1	1	1	1	1	1	2 mesenchymal
tcga-24-2261	ov-ov III	III	-0.59	4.835	0.13	1.605	2.214	1.86	-1.023	-0.814	0.611	-0.544	0.985	2.913	0.971	-0.359	0.651	1	1	1	1	1	1	1	1	1	1	1	1	1	1	1	1	1 immunoreactive
tcga-24-2271	ov-ov III	III	-0.562	5.505	0.896	1.821	2.147	2.208	-0.645	-0.993	1.432	-1.426	1.172	2.151	0.899	-0.158	1.53	1	1	1	1	1	1	1	1	1	1	1	1	1	1	1	1	3 differentiated
tcga-24-2280	ov-ov III	III	0.926	7.555	1.986	3.429	3	3.289	0.239	0.368	1.787	0.395	2.057	3.509	2.891	0.784	2.065	1	1	1	1	1	1	1	1	1	1	1	1	1	1	1	1	2 mesenchymal
tcga-24-2288	ov-ov III	III	-0.692	5.9	0.467	1.804	1.951	1.925	-0.571	-0.372	1.22	-1.144	0.768	2.361	0.573	-0.023	0.853	1	1	1	1	1	1	1	1	1	1	1	1	1	1	1	1	1 immunoreactive
tcga-24-2298	ov-ov III	III	0.538	7.605	1.357	3.038	2.544	2.883	0.251	0.892	2.701	-0.135	1.295	3.539	1.998	1.231	1.481	1	1	1	1	1	1	1	1	1	1	1	1	1	1	1	1	2 mesenchymal
tcga-25-1318	ov-ov III	III	-1.144	4.795	-0.002	1.338	2.059	1.439	-0.683	-0.106	0.59	-0.724	0.229	0.408	0.766	-0.247	0.439	1	1	1	1	1	1	1	1	1	1	1	1	1	1	1	1	3 differentiated
tcga-25-1320	ov-ov III	III	0.041	7.564	1.228	2.8	3.758	2.895	0.801	0.839	2.259	0.142	2.946	4.085	2.339	0.822	1.944	1	1	1	1	1	1	1	1	1	1	1	1	1	1	1	1	2 mesenchymal
tcga-25-1326	ov-ov III	III	0.467	6.591	0.732	2.273	3.196	2.704	0.05	0.519	1.037	-0.715	1.86	3.14	1.7	0.579	1.197	1	1	1	1	1	1	1	1	1	1	1	1	1	1	1	1	2 mesenchymal
tcga-25-1328	ov-ov III	III	-0.684	6.02	0.858	2.216	2.92	2.732	0.106	0.141	1.371	-0.79	1.23	0.818	1.073	0.643	1.757	1	1	1	1	1	1	1	1	1	1	1	1	1	1	1	1	2 mesenchymal
tcga-25-1329	ov-ov III	III	0.211	6.224	0.687	1.752	2.52	1.949	-0.254	-0.506	0.534	-1.109	1.747	2.023	1.606	-0.262	1.011	1	1	1	1	1	1	1	1	1	1	1	1	1	1	1	1	2 mesenchymal
tcga-25-1626	ov-ov III	III	1.498	7.528	2.036	4.184	4.253	3.913	1.492	1.483	3.585	0.642	3.578	4.477	3.237	2.299	2.443	1	1	1	1	1	1	1	1	1	1	1	1	1	1	1	1	2 mesenchymal
tcga-25-1628	ov-ov III	III	0.396	7.067	1.364	3.574	3.429	3.543	0.551	0.69	2.101	-0.199	2.807	4.494	2.316	1.136	1.449	1	1	1	1	1	1	1	1	1	1	1	1	1	1	1	1	2 mesenchymal
tcga-25-1633	ov-ov III	III	1.073	6.851	1.229	3.206	3.329	3.523	-0.272	0.549	2.932	-0.274	2.636	3.572	2.728	1.258	1.17	1	1	1	1	1	1	1	1	1	1	1	1	1	1	1	1	2 mesenchymal
tcga-25-1635	ov-ov III	III	-0.168	6.92	1.103	2.639	3.485	3.261	0.127	0.261	1.766	-0.908	2.328	3.76	2.159	1.094	1.936	1	1	1	1	1	1	1	1	1	1	1	1	1	1	1	1	2 mesenchymal
tcga-25-2042	ov-ov III	III	2.313	7.384	3.094	4.211	4.575	4.01	1.512	1.546	3.575	2.443	3.758	5.185	3.991	2.486	3.425	1	1	1	1	1	1	1	1	1	1	1	1	1	1	1	1	2 mesenchymal
tcga-25-2398	ov-ov III	III	1.63	7.917	2.218	3.583	4.271	3.894	0.928	2.109	2.154	0.353	2.856	4.551	2.979	1.68	2.489	1	1	1	1	1	1	1	1	1	1	1	1	1	1	1	1	2 mesenchymal
tcga-25-2399	ov-ov III	III	0.066	4.966	0.837	1.678	1.956	1.795	-0.702	-0.407	0.491	0.202	1.018	2.748	1.597	-0.693	1.49	1	1	1	1	1	1	1	1	1	1	1	1	1	1	1	1	2 mesenchymal
tcga-25-2401	ov-ov III	III	1.138	7.309	1.329	3.28	3.632	3.434	0.435	0.048	2.031	-0.083	2.598	4.376	1.976	0.968	1.498	1	1	1	1	1	1	1	1	1	1	1	1	1	1	1	1	2 mesenchymal
tcga-25-2404	ov-ov III	III	0.415	6.882	0.737	2.657	2.65	2.472	-0.139	0.506	1.878	-0.606	1.881	2.867	1.872	0.372	0.366	1	1	1	1	1	1	1	1	1	1	1	1	1	1	1	1	2 mesenchymal
tcga-29-1688	ov-ov III	III	-1.033	4.101	-0.086	1.264	1.275	1.21	-0.544	-1.421	0.144	-0.717	0.793	1.872	1.206	-0.121	0.38	1	1	1	1	1	1	1	1	1	1	1	1	1	1	1	1	1 immunoreactive
tcga-29-1693	ov-ov III	III	0.457	6.769	0.181	2.429	3.41	3.35	0.116	-0.388	0.586	-0.329	2.618	3.726	1.817	-0.502	1.652	1	1	1	1	1	1	1	1	1	1	1	1	1	1	1	1	2 mesenchymal
tcga-29-1694	ov-ov III	III	-0.197	6.01	0.612	2.16	2.648	2.433	-0.545	-0.557	0.375	-1.515	1.397	1.988	1.027	-0.783	0.873	1	1	1	1	1	1	1	1	1	1	1	1	1	1	1	1	3 differentiated
tcga-29-1695	ov-ov III	III	-0.207	6.643	0.843	2.74	3.189	2.875	0.148	1.304	2.06	-0.47	1.968	3.553	1.696	0.496	1.783	1	1	1	1	1	1	1	1	1	1	1	1	1	1	1	1	2 mesenchymal
tcga-29-1698	ov-ov III	III	0.673	6.498	0.871	2.329	2.059	2.192	-0.234	-0.086	1.202	-0.62	1.569	3.304	2.089	0.51	1.47	1	1	1	1	1	1	1	1	1	1	1	1	1	1	1	1	2 mesenchymal
tcga-29-1701	ov-ov III	III	0.155	6.005	0.232	1.339	2.599	3.071	-0.177	0.075	1.245	-0.696	1.821	2.606	1.58	-0.602	1.332	1	1	1	1	1	1	1	1	1	1	1	1	1	1	1	1	1 immunoreactive
tcga-29-1705	ov-ov III	III	0.584	6.815	0.832	2.573	2.244	3.003	-0.154	0.015	1.11	-1.02	1.844	3.323	1.467	0.446	1.474	1	1	1	1	1	1	1	1	1	1	1	1	1	1	1	1	2 mesenchymal
tcga-29-1710	ov-ov III	III	0.082	7.148	0.043	2.423	3.175	3.004	-0.078	-0.111	1.224	-1.781	2.578	3.227	1.623	0.506	1.232	1	1	1	1	1	1	1	1	1	1	1	1	1	1	1	1	1 immunoreactive
tcga-29-1764	ov-ov III	III	-0.622	7.093	0.563	2.175	3.063	2.692	0.179	-0.364	1.134	-0.959	2.179	2.85	1.783	-0.495	1.87	1	1	1	1	1	1	1	1	1	1	1	1	1	1	1	1	2 mesenchymal
tcga-29-1766	ov-ov III	III	0.768	6.908	0.966	2.984	3.498	3.261	-0.122	-0.065	1.584	1.502	2.567	4.522	2.277	0.361	2.106	1	1	1	1	1	1	1	1	1	1	1	1	1	1	1	1	2 mesenchymal
tcga-29-1769	ov-ov III	III	-0.793	6.09	0.354	1.435	1.944	2.202	-0.889	-0.592	0.432	-1.299	1.234	2.187	1.248	-0.769	0.647	1	1	1	1	1	1	1	1	1	1	1	1	1	1	1	1	1 immunoreactive
tcga-29-1770	ov-ov III	III	0.715	7.019	1.126	2.75	2.728	3.18	-0.032	-0.149	1.032	-0.497	2.432	3.497	2.369	0.009	1.763	1	1	1	1	1	1	1	1	1	1	1	1	1	1	1	1	2 mesenchymal
tcga-29-1776	ov-ov III	III	-0.597	5.718	-0.255	1.242	2.398	1.839	-0.494	-1.282	1.124	-1.68	1.485	2.08	1.246	-0.946	0.134	1	1	1	1	1	1	1	1	1	1	1	1	1	1	1	1	3 differentiated
tcga-29-2414	ov-ov III	III	-0.343	7.304	0.928	2.294	2.868	2.09	0.414	-0.416	1.525	-0.482	1.836	2.836	1.49	0.028	0.889	1	1	1	1	1	1	1	1	1	1	1	1	1	1	1	1	4 proliferative
tcga-29-2427	ov-ov III	III	-0.919	4.909	-0.204	0.82	1.963	1.477	-0.535	-0.905	-0.392	-1.3	1.076	2.722	0.876	-1.095	0.547	1	1	1	1	1	1	1	1	1	1	1	1	1	1	1	1	1 immunoreactive
tcga-30-1718	ov-ov III	III	-0.246	6.599	0.516	2.325	3.142	3.015	0.178	-0.013	1.433	-0.645	2.191	2.784	1.587	0.257	1.687	1	1	1	1	1	1	1	1	1	1	1	1	1	1	1	1	2 mesenchymal
tcga-30-1855	ov-ov III	III	0.578	5.777	0.717	2.282	2.188	2.674	-0.743	-0.307	0.953	-0.711	1.423	2.455	1.582	0.24	0.74	1	1	1	1	1	1	1	1	1	1	1	1	1	1	1	1	2 mesenchymal
tcga-30-1861	ov-ov III	III	1.366	7.623	2.039	4.228	3.716	3.715	1.028	0.569	1.423	0.067	2.846	3.382	3.169	0.444	1.907	1	1	1	1	1	1	1	1	1	1	1	1	1	1	1	1	2 mesenchymal
tcga-30-1887	ov-ov III	III	0.308	7.471	0.968	3.178	4.107	3.894	1.205	0.438	1.668	-0.224	4.006	2.785	3.136	0.164	1.708	1	1	1	1	1	1	1	1	1	1	1	1	1	1	1	1	1 immunoreactive
tcga-30-1891	ov-ov III	III	-0.273	6.808	1.023	2.821	3.343	3.039	0.457	0.248	1.521	-0.362	2.784	2.531	2.365	0.174	1.187	1	1	1	1	1	1	1	1	1	1	1	1	1	1	1	1	2 mesenchymal
tcga-30-1892	ov-ov III	III	0.473	7.784	1.2	3.198	3.694	4.209	1.54	0.78	2.404	0.339	3.485	3.793	3.11	0.932	1.223	1	1	1	1	1	1	1	1	1	1	1	1	1	1	1	1	2 mesenchymal
tcga-31-1946	ov-ov III	III	1.337	6.613	1.253	3.025	3.178	3.308	0.258	0.483	1.628	-0.063	2.751	4.231	2.511	0.845	1.48	1	1	1	1	1	1	1	1	1	1	1	1	1	1	1	1	2 mesenchymal
tcga-31-1951	ov-ov III	III	0.767	6.357	1.277	2.54	2.319	2.628	-0.343	0.797	1.758	-0.07	2.013	3.112	1.753	0.545	1.414	1	1	1	1	1	1	1	1	1	1	1	1	1	1	1	1	2 mesenchymal
tcga-31-1956	ov-ov III	III	0.845	6.656	0.843	2.919	4.038	3.436	0.139	0.738	1.705	-0.391	3.092	4.456	2.381	0.376	1.757	1	1	1	1	1	1	1	1	1	1	1	1	1	1	1	1	1 immunoreactive
tcga-36-1569	ov-ov III	III	0.594	7.359	1.203	2.954	3.246	2.53	0.469	0.5	1.176	-0.541	2.661	3.11	2.553	0.481	1.437	1	1	1	1	1	1	1	1	1	1	1	1	1	1	1	1	2 mesenchymal
tcga-36-1574	ov-ov III	III	0.532	6.255	0.313	2.465	3.228	2.329	-0.247	-1.061	1.019	-0.457	2.352	4.251	1.875	-0.028	0.529	1	1	1	1	1	1	1	1	1	1	1	1	1	1	1	1	1 immunoreactive
tcga-36-1576	ov-ov III	III	0.896	8.103	1.751	3.604	3.966	3.8	0.995	1.599	2.631	-0.091	3.546	4.77	2.777	1.666	2.073	1	1	1	1	1	1	1	1	1	1	1	1	1	1	1	1	2 mesenchymal
tcga-36-1580	ov-ov III	III	0.606	7.729	1.361	2.978	3.702	2.897	0.844	0.883	1.841	-0.833	3.053	3.442	2.425	1.182	1.539	1	1	1	1	1	1	1	1	1	1	1	1	1	1	1	1	2 mesenchymal
tcga-57-1582	ov-ov III	III	0.393	5.102	0.558	1.576	1.679	1.989	-1.108	-1.211	-0.399	-1.152	1.44	3.208	1.231	-0.515	-0.18	1	1	1	1	1	1	1	1	1	1	1	1	1	1	1	1	4 proliferative
tcga-57-1585	ov-ov III	III	1.077	7.55	1.589	3.239	3.754	3.345	0.21	1.36	1.673	-0.514	3.043	4.566	2.758	0.953	1.558	1	1	1	1	1	1	1	1	1	1	1	1	1	1	1	1	2 mesenchymal
tcga-59-2354	ov-ov III	III	1.232	6.605	2.356	2.893	3.145	2.994	0.053	0.723	1.74	0.106	2.259	3.055	2.951	1.062	1.976	1	1	1	1	1	1	1	1	1	1	1	1	1	1	1	1	2 mesenchymal
tcga-61-1725	ov-ov III	III	-0.389	5.923	-0.275	1.364	2.349	2.507	-0.726	-1.235	0.557	-1.442	1.653	2.106	1.469	-0.708	0.639	1	1	1	1	1	1	1	1	1	1	1	1	1	1	1	1	1 immunoreactive
tcga-61-1733	ov-ov III	III	0.061	4.816	0.482	1.579	2.809	2.374	-0.875	-0.426	1.182	-0.903	2.04	2.121	2.214	0.272	0.662	1	1	1	1	1	1	1	1	1	1	1	1	1	1	1	1	2 mesenchymal
tcga-61-1895	ov-ov III	III	0.569	4.987	-0.403	1.164	2.885	2.551	-0.792	0.396	-0.001	1.368	1.463	2.404	1.873	-0.428	0.531	1	1	1	1	1	1	1	1	1	1	1	1	1	1	1	1	1 immunoreactive
tcga-61-1919	ov-ov III	III	1.42	6.334	1.078	3.159	4.125	3.59	-0.085	0.744	0.588	0.082	2.971	4.765	2.871	0.196	1.569	1	1	1	1	1	1	1	1	1	1	1	1	1	1	1	1	2 mesenchymal
tcga-61-1998	ov-ov III	III	-0.983	3.455	-0.079	1.851	2.822	1.582	-0.5	-0.421	1.153	-0.503	0.467	0.922	0.993	-0.995	1.196	1	1	1	1	1	1	1	1	1	1	1	1	1	1	1	1	2 mesenchymal
tcga-61-2003	ov-ov III	III	-0.599	3.463	1.684	1.611	2.889	2.15	0.224	0.528	0.737	-0.514	0.803	0.035	0.955	0.16	1.47	1	1	1	1	1	1	1	1	1	1	1	1	1	1	1	1	2 mesenchymal
tcga-61-2009	ov-ov III	III	1.164	7.435	0.975	3.018	4.112	3.786	0.466	-0.205	1.096	0.016	3.404	4.498	2.873	-0.22	1.781	1	1	1	1	1	1	1	1	1	1	1	1	1	1	1	1	2 mesenchymal
tcga-04-1332	ov-ov III	III	-1.291	4.722	0.734	1.602	3.452	1.587	0.208	-0.307	0.944	-1.463	1.152	-0.03	1.773	-0.51	0.838	1	1	1	1	1	1	1	1	1	1	1	0	1	1	1	0.933333	2 mesenchymal
tcga-09-1668	ov-ov III	III	0.089	5.904	-0.108	1.916	1.6	1.543	-1.304	-0.463	1.536	0.932	1.237	3.144	1.403	-0.463	0.282	1	1	1	1	1	1	0	1	1	1	1	1	1	1	1	0.933333	1 immunoreactive
tcga-10-0930	ov-ov III	III	-0.215	5.309	0.538	1.418	0.765	1.397	-0.709	0.132	2.313	0.555	0.118	1.436	0.916	-0.847	1.059	1	1	1	1	0	1	1	1	1	1	1	1	1	1	1	0.933333	2 mesenchymal
tcga-13-1403	ov-ov III	III	-0.266	5.123	0.722	1.542	0.837	1.713	-0.95	-0.576	0.53	-1.244	-0.035	2.881	0.929	-1.072	0.533	1	1	1	1	0	1	1	1	1	1	1	1	1	1	1	0.933333	3 differentiated
tcga-13-1497	ov-ov III	III	-0.28	4.681	-0.045	1.35	1.611	1.776	-1.185	-1.412	0.452	0.165	1.15	1.612	1.314	-1.414	-0.053	1	1	1	1	1	1	0	1	1	1	1	1	1	1	1	0.933333	1 immunoreactive
tcga-13-1507	ov-ov III	III	-0.563	5.487	-1.041	1.131	3.747	3.014	-0.45	-0.742	0.524	0.147	2.849	2.643	1.656	-1.481	0.083	1	1	0	1	1	1	1	1	1	1	1	1	1	1	1	0.933333	1 immunoreactive
tcga-13-1512	ov-ov III	III	0.486	5.351	0.639	2.394	2.61	2.599	-0.719	-0.813	-0.106	-2.053	1.785	3.692	1.603	-1.158	0.565	1	1	1	1	1	1	1	1	1	0	1	1	1	1	1	0.933333	2 mesenchymal
tcga-24-0968	ov-ov III	III	-0.27	3.079	1.097	1.433	2.337	1.973	-1.097	-0.779	0.323	-1.143	0.777	0.258	1.63	-0.926	0.731	1	0	1	1	1	1	1	1	1	1	1	1	1	1	1	0.933333	1 immunoreactive
tcga-24-1424	ov-ov III	III	-0.492	5.205	0.114	1.144	1.954	1.482	-1.213	-1.042	-0.279	-1.178	0.695	1.267	1.391	-1.007	0.223	1	1	1	1	1	1	0	1	1	1	1	1	1	1	1	0.933333	4 proliferative
tcga-24-2033	ov-ov III	III	0.567	5.261	1.356	2.027	1.979	2.781	-1.512	-0.357	1.418	0.35	1.118	0.797	1.762	0.215	1.664	1	1	1	1	1	1	0	1	1	1	1	1	1	1	1	0.933333	2 mesenchymal
tcga-25-1317	ov-ov III	III	-0.872	5.136	0.115	0.729	2.039	1.472	-0.946	-0.119	0.558	-2.014	0.305	1.061	0.734	-0.309	0.782	1	1	1	1	1	1	1	1	1	0	1	1	1	1	1	0.933333	4 proliferative
tcga-29-1711	ov-ov III	III	-0.394	4.575	-0.831	1.084	2.005	2.011	-0.996	-1.405	-0.302	-1.722	0.495	2.181	0.501	-1.053	-0.063	1	1	0	1	1	1	1	1	1	1	1	1	1	1	1	0.933333	1 immunoreactive
tcga-29-1777	ov-ov III	III	-0.373	6.957	-0.581	1.942	4.086	3.074	0.343	-0.633	0.996	0.366	2.893	2.652	1.375	-0.683	0.281	1	1	0	1	1	1	1	1	1	1	1	1	1	1	1	0.933333	2 mesenchymal
tcga-30-1860	ov-ov III	III	-0.358	5.128	-0.341	0.515	1.398	2.261	-1.582	-1.423	-0.355	-0.236	0.928	1.567	1.338	-1.14	-0.266	1	1	1	1	1	1	0	1	1	1	1	1	1	1	1	0.933333	1 immunoreactive
tcga-31-1944	ov-ov III	III	-0.534	2.966	0.296	1.232	2.321	1.813	-0.759	-0.703	-0.181	-1.664	0.568	0.468	1.233	-1.165	0.156	1	0	1	1	1	1	1	1	1	1	1	1	1	1	1	0.933333	3 differentiated
tcga-31-1953	ov-ov III	III	0.878	5.741	1.001	2.32	2.579	2.718	-1.195	0.683	1.004	-0.276	1.522	3.323	1.844	0.241	0.999	1	1	1	1	1	1	0	1	1	1	1	1	1	1	1	0.933333	1 immunoreactive
tcga-61-2002	ov-ov III	III	1.122	5.595	1.376	2.477	3.006	2.637	-1.433	-0.026	0.513	-0.967	1.124	2.613	1.083	-0.485	2.072	1	1	1	1	1	1	0	1	1	1	1	1	1	1	1	0.933333	1 immunoreactive
tcga-61-2101	ov-ov III	III	-0.199	5.308	1.993	1.87	2.831	2.158	-0.331	-1.614	0.497	-1.012	1.035	3.272	1.183	-0.606	1.146	1	1	1	1	1	1	1	0	1	1	1	1	1	1	1	0.933333	3 differentiated
tcga-61-2102	ov-ov III	III	0.271	0.324	1.343	2.946	2.643	2.176	-0.344	-0.83	0.94	0.154	-0.1	3.355	2.132	-2.094	1.133	1	0	1	1	1	1	1	1	1	1	1	1	1	1	1	0.933333	4 proliferative
tcga-04-1331	ov-ov III	III	-0.547	5.244	1.007	1.717	0.528	1.26	-1.039	0.071	1.142	-1.898	-0.387	1.792	1.258	-1.204	0.363	1	1	1	1	0	1	1	1	1	0	1	1	1	1	1	0.866667	4 proliferative
tcga-10-0926	ov-ov III	III	-0.791	4.089	-0.153	0.757	0.334	0.735	-1.027	-0.584	0.917	-1.855	-0.5	0.579	1.128	-1.478	-0.072	1	1	1	1	0	1	1	1	1	1	0	1	1	1	1	0.866667	4 proliferative
tcga-13-0899	ov-ov III	III	-0.481	4.166	-0.508	0.646	0.996	0.675	-0.892	-1.098	-0.331	-2.71	0.42	0.659	1.115	-1.679	-0.186	1	1	1	1	0	1	1	1	1	0	1	1	1	1	1	0.866667	4 proliferative
tcga-23-1124	ov-ov III	III	-0.878	5.173	0.456	1.362	0.988	1.389	-1.182	-1.403	0.507	-0.461	0.419	1.367	1.049	-1.645	-0.163	1	1	1	1	0	1	0	1	1	1	1	1	1	1	1	0.866667	3 differentiated
tcga-24-2262	ov-ov III	III	-0.959	3.647	-0.353	4.435	0.443	1.827	-0.752	-0.627	0.535	-0.914	-0.136	2.89	0.67	-1.218	-0.619	1	1	1	1	0	1	1	1	1	1	1	1	1	1	0	0.866667	3 differentiated
tcga-29-1690	ov-ov III	III	-1.338	4.281	-0.147	1.032	3.227	2.628	-1.25	-0.156	0.384	-1.928	1.388	2.247	0.889	-0.541	1.674	1	1	1	1	1	1	0	1	1	0	1	1	1	1	1	0.866667	3 differentiated
tcga-30-1880	ov-ov III	III	-0.815	5.659	-0.907	1.764	4.058	1.394	-0.993	-1.017	-0.447	-2.971	1.276	1.01	0.491	-1.644	-0.084	1	1	0	1	1	1	1	1	1	0	1	1	1	1	1	0.866667	3 differentiated
tcga-61-1724	ov-ov III	III	-0.734	4.949	-0.496	1.437	1.112	1.199	-1.225	-0.739	0.37	-2.794	1.045	2.572	0.879	-0.537	0.37	1	1	1	1	1	1	0	1	1	0	1	1	1	1	1	0.866667	3 differentiated
tcga-13-0884	ov-ov III	III	-1.402	5.971	0.127	1.462	0.719	1.539	-0.513	-0.882	1.449	-1.933	0.296	0.07	0.411	-0.851	0.833	0	1	1	1	0	1	1	1	1	0	1	1	1	1	1	0.8	3 differentiated
tcga-23-1118	ov-ov III	III	-0.922	5.125	-0.002	0.994	0.287	0.652	-0.97	-1.315	0.195	-2.805	-0.122	0.272	0.077	-1.709	0.129	1	1	1	1	0	1	1	1	1	0	1	1	0	1	1	0.8	1 immunoreactive
tcga-24-0980	ov-ov III	III	-1.137	4.908	-0.197	0.765	0.98	0.86	-0.87	-0.713	2.122	-1.82	-0.11	-0.023	0.055	-1.663	-0.261	1	1	1	1	0	1	1	1	1	1	1	0	0	1	1	0.8	3 differentiated
tcga-24-1436	ov-ov III	III	-1.123	3.603	0.291	0.911	1	1.338	-1.996	-1.083	-0.27	-1.602	0.248	-0.668	0.867	-0.995	0.117	1	1	1	1	0	1	0	1	1	1	1	0	1	1	1	0.8	1 immunoreactive
tcga-24-2030	ov-ov III	III	-0.288	4.964	-0.357	1.39	0.197	1.128	-1.148	-1.287	-0.111	-2.181	-0.259	1.052	0.564	-1.472	-0.623	1	1	1	1	0	1	1	1	1	0	1	1	1	1	0	0.8	4 proliferative
tcga-24-2260	ov-ov III	III	-1.226	4.184	0.903	1.01	0.291	0.775	-0.58	-1.395	1.492	-2.957	-0.32	2.251	0.121	-1.351	0.104	1	1	1	1	0	1	1	1	1	0	1	1	0	1	1	0.8	4 proliferative
tcga-25-2396	ov-ov III	III	-0.982	4.688	-0.781	0.895	0.92	1.061	-0.953	-1.589	0.353	-1.924	0.479	1.797	0.39	-1.153	-0.454	1	1	0	1	0	1	1	1	1	0	1	1	1	1	1	0.8	1 immunoreactive
tcga-57-1583	ov-ov III	III	-0.263	5.257	-0.055	1.187	0.683	1.244	-1.203	-1.16	-0.242	-1.89	0.503	2.636	0.796	-1.331	-0.484	1	1	1	1	0	1	0	1	1	0	1	1	1	1	1	0.8	4 proliferative
tcga-59-2348	ov-ov III	III	-0.488	4.358	0.05	1.026	0.19	0.711	-0.71	-1.876	0.645	-1.954	-0.097	2.791	1.845	-1.197	-0.389	1	1	1	1	0	1	1	0	1	0	1	1	1	1	1	0.8	3 differentiated
tcga-61-1740	ov-ov III	III	-1.133	4.516	-0.515	0.64	0.95	0.9	-1.042	-1.138	0.939	-2.212	0.342	1.634	0.337	-0.75	-0.093	1	1	1	1	0	1	1	1	1	0	1	1	0	1	1	0.8	1 immunoreactive
tcga-61-2095	ov-ov III	III	-1.032	2.571	1.524	1.908	1.546	1.076	-0.931	-0.495	0.749	-1.888	-0.055	-1.186	0.926	-0.975	2.189	1	0	1	1	1	1	1	1	1	0	1	0	1	1	1	0.8	2 mesenchymal
tcga-13-1498	ov-ov III	III	-0.812	4.391	-0.286	0.702	1.116	1.072	-1.862	-1.9	-1.05	-0.62	0.423	1.612	0.335	-2.138	-0.488	1	1	1	1	1	1	0	0	0	1	1	1	0	1	1	0.733333	1 immunoreactive
tcga-13-1500	ov-ov III	III	-1.563	6.264	-0.163	1.426	0.374	0.828	-1.112	-1.723	0.958	-1.882	0.03	0.413	0.32	-1.55	0.287	0	1	1	1	0	1	1	0	1	1	1	1	0	1	1	0.733333	3 differentiated
tcga-23-1119	ov-ov III	III	-1.451	4.907	-0.602	0.514	1.477	0.788	-0.789	-0.748	-0.544	-3.064	0.168	-0.867	0.569	-1.564	-0.004	0	1	0	1	1	1	1	1	1	0	1	0	1	1	1	0.733333	4 proliferative
tcga-23-1122	ov-ov III	III	-0.928	4.539	-0.565	0.673	0.695	0.626	-0.91	-1.559	-1.23	-2.394	0.318	1.395	0.598	-2.004	0.031	1	1	0	1	0	1	1	1	0	0	1	1	1	1	1	0.733333	4 proliferative
tcga-23-2079	ov-ov III	III	-1.496	5.379	-0.63	1.353	0.518	0.55	-0.764	-1.393	0.679	-1.569	0.089	1.362	0.18	-1.808	-0.189	0	1	0	1	0	1	1	1	1	1	1	1	0	1	1	0.733333	1 immunoreactive
tcga-24-0982	ov-ov III	III	-1.533	3.542	0.213	0.885	1.559	0.318	-0.695	-1.587	-0.578	-0.629	-0.534	-0.391	0.48	-1.928	-0.209	0	1	1	1	1	0	1	1	1	1	0	0	1	1	1	0.733333	4 proliferative
tcga-24-1105	ov-ov III	III	-1.633	4.727	-0.273	0.633	2.088	1.132	-1.033	-0.151	0.194	-1.348	-0.795	-1.421	0.18	-0.436	0.7	0	1	1	1	1	1	1	1	1	1	0	0	0	1	1	0.733333	3 differentiated
tcga-29-1699	ov-ov III	III	-1.118	4.337	-0.55	0.827	1.129	1.039	-1.649	-1.094	-0.841	-1.992	-0.018	0.926	0.456	-1.356	-0.036	1	1	0	1	1	1	0	1	0	0	1	1	1	1	1	0.733333	1 immunoreactive
tcga-29-1783	ov-ov III	III	-1.144	4.4	-0.595	0.455	1.674	0.654	-0.894	-1.275	-1.344	-2.004	-0.07	-0.752	0.754	-0.944	0.029	1	1	0	1	1	1	1	1	0	0	1	0	1	1	1	0.733333	2 mesenchymal
tcga-30-1856	ov-ov III	III	-1.099	3.553	-0.473	0.647	1.665	1	-1.366	-1.717	-1.688	-0.541	-0.182	0.344	0.523	-2.556	-0.161	1	1	1	1	1	1	0	0	0	1	1	1	1	0	1	0.733333	1 immunoreactive
tcga-61-1917	ov-ov III	III	-0.753	4.738	-0.839	0.982	1.998	1.027	-1.436	-1.363	-0.348	-2.377	0.442	0.024	1.774	-1.996	-0.58	1	1	0	1	1	1	0	1	1	0	1	1	1	1	0	0.733333	4 proliferative
tcga-04-1357	ov-ov III	III	-1.595	4.414	-0.726	0.616	1.195	0.501	-0.991	-1.382	-0.065	-2.752	-0.311	0.668	-0.03	-1.242	-0.507	0	1	0	1	1	1	1	1	1	0	1	1	0	1	0	0.666667	1 immunoreactive
tcga-13-0887	ov-ov III	III	-1.316	1.978	-0.612	0.307	1.086	0.567	-0.792	-1.609	-0.03	-1.806	-0.154	-1.245	0.002	-1.926	-0.012	1	0	0	0	1	1	1	1	1	1	1	0	0	1	1	0.666667	3 differentiated
tcga-13-1495	ov-ov III	III	-0.785	5.332	0.256	0.624	0.398	0.635	-0.884	-1.136	-0.102	-2.522	-0.476	0.547	0.315	-2.157	-0.35	1	1	1	1	0	1	1	1	1	0	0	1	0	0	1	0.666667	3 differentiated
tcga-23-1023	ov-ov III	III	-1.971	1.752	-0.219	0.56	2.248	-0.847	0.274	-1.069	-0.567	-1.645	0.071	-1.003	1.318	-1.869	-1.1	0	0	1	1	1	0	1	1	1	1	1	0	1	1	0	0.666667	3 differentiated
tcga-23-1120	ov-ov III	III	-1.352	2.568	-0.265	0.618	0.899	0.124	-1.039	-1.372	-0.617	-1.479	-0.301	-1.548	0.162	-1.891	-0.01	1	0	1	1	0	0	1	1	1	1	1	0	0	1	1	0.666667	1 immunoreactive
tcga-25-1323	ov-ov III	III	-2.038	2.261	0.533	0.742	2.359	0.949	-0.867	-1.746	-0.199	-2.035	0.802	-2.106	1.132	-1.876	1.112	0	0	1	1	1	1	1	0	1	0	1	0	1	1	1	0.666667	4 proliferative
tcga-25-1877	ov-ov III	III	-0.848	5.321	-1.472	0.678	3.119	1.053	-0.325	-2.127	-1.609	-0.539	3.073	0.064	0.306	-4.518	1.136	1	1	0	1	1	1	1	0	0	1	1	1	0	0	1	0.666667	4 proliferative
tcga-59-2351	ov-ov III	III	-1.479	3.53	-0.163	0.605	1.094	-0.282	-0.852	-1.452	-0.139	-2.138	-0.261	-1.309	0.359	-0.68	0.264	0	1	1	1	1	0	1	1	1	0	1	0	0	1	1	0.666667	1 immunoreactive
tcga-61-2000	ov-ov III	III	-0.488	4.084	-0.681	0.926	1.037	1.163	-1.203	-1.121	0.117	-1.936	0.497	1.658	0.268	-1.432	-0.325	1	1	0	1	0	1	0	1	1	0	1	1	0	1	1	0.666667	1 immunoreactive
tcga-09-2054	ov-ov III	III	-1.552	1.757	0.868	0.544	1.535	0.56	-0.9	-2.354	-1.142	-0.534	-0.842	1.477	0.902	-2.356	-0.497	0	0	1	1	1	1	1	0	0	1	0	1	1	0	0	0.533333	4 proliferative
tcga-23-1114	ov-ov III	III	-2.823	1.664	-0.193	0.869	2.224	0.459	-1.561	-2.252	-0.056	-3.313	-0.496	-2.423	0.429	-2.054	0.267	0	0	1	1	1	1	0	0	1	0	0	0	1	1	1	0.533333	4 proliferative
tcga-24-2254	ov-ov III	III	-0.894	2.926	0.626	0.654	1.253	-0.301	-2.041	-1.335	-1.108	-1.768	-1.686	1.288	-0.204	-2.56	1.73	1	0	1	1	1	0	0	1	0	1	0	1	0	0	1	0.533333	3 differentiated
tcga-24-2290	ov-ov III	III	-0.689	4.429	-1.001	0.689	0.37	0.559	-1.489	-1.655	-0.639	-2.523	0.03	1.574	0.29	-1.932	-1.065	1	1	0	1	0	1	0	0	1	0	1	1	0	1	0	0.533333	1 immunoreactive
tcga-29-1785	ov-ov III	III	-0.962	3.95	-0.9	0.517	1.011	1.075	-1.648	-1.589	-0.833	-2.13	0.315	2.012	0.24	-1.816	-0.617	1	1	0	1	0	1	0	1	0	0	1	1	0	1	0	0.533333	1 immunoreactive
tcga-09-1661	ov-ov III	III	-2.001	2.536	-0.07	0.544	0.34	-0.706	-1.263	-0.862	0.27	-3.172	-0.904	-0.92	0.424	-1.692	1.037	0	0	1	1	0	0	0	1	1	0	0	0	1	1	1	0.466667	4 proliferative
tcga-13-0910	ov-ov III	III	-1.431	2.301	-0.363	0.559	0.997	0.625	-0.815	-1.869	-0.514	-2.532	-0.089	-0.517	0.342	-2.116	-0.709	0	0	1	1	0	1	1	0	1	0	1	0	0	1	0	0.466667	4 proliferative
tcga-24-1614	ov-ov III	III	-1.748	5.003	-0.219	0.558	-0.226	0.664	-1.387	-2.262	0.475	-2.108	-1.033	1.114	-0.326	-2.023	-1.059	0	1	1	1	0	1	0	0	1	0	0	1	0	1	0	0.466667	4 proliferative
tcga-24-1923	ov-ov III	III	-1.777	0.842	-0.105	0.612	3.407	0.517	-0.602	-2.118	-0.829	-2.917	0.469	-2.827	0.233	-1.573	-1.507	0	0	1	1	1	1	1	0	0	0	1	0	0	1	0	0.466667	3 differentiated
tcga-25-2393	ov-ov III	III	-1.229	2.999	-0.895	0.288	1.357	0.905	-1.599	-1.202	-0.418	-2.92	-0.427	0.379	0.012	-1.944	-0.778	1	0	0	0	1	1	0	1	1	0	0	1	0	1	0	0.466667	4 proliferative
tcga-29-1703	ov-ov III	III	-1.784	3.594	-1.154	-0.112	1.199	0.634	-2.048	-1.699	-0.649	-1.244	-1.089	-0.627	-0.348	-1.71	-0.392	0	1	0	0	1	1	0	0	1	1	0	0	0	1	1	0.466667	4 proliferative
tcga-36-1568	ov-ov III	III	-1.584	3.487	-0.452	1.068	1.763	0.84	-1.472	-1.784	-1.047	-3.335	-0.398	-0.599	0.342	-1.462	-0.01	0	1	1	1	1	1	0	0	0	0	0	0	0	1	1	0.466667	3 differentiated
tcga-04-1652	ov-ov III	III	-2.158	3.598	-0.451	-0.186	1.322	0.345	-1.495	-1.484	-0.661	-2.519	-0.727	-1.214	-0.461	-2.167	-1.012	0	1	1	0	1	1	0	1	1	0	0	0	0	0	0	0.4	3 differentiated
tcga-10-0927	ov-ov III	III	-1.692	0.985	-0.422	-0.055	2.406	-0.446	-0.392	-0.814	-1.357	-2.415	-0.749	-2.821	0.83	-2.064	-1.161	0	0	1	0	1	0	1	1	0	0	0	0	1	1	0	0.4	4 proliferative
tcga-13-0885	ov-ov III	III	-0.855	2.75	-0.534	0.146	-0.023	-0.223	-0.797	-1.73	0	-0.665	-0.594	-0.387	-0.084	-2.301	-0.273	1	0	1	0	0	0	1	0	1	1	0	0	0	0	1	0.4	1 immunoreactive
tcga-23-1030	ov-ov III	III	-1.101	3.406	-0.798	0.343	0.317	0.281	-1.53	-1.763	-0.027	-1.696	-0.453	0.71	0.396	-2.463	-0.702	1	0	0	1	0	0	0	0	1	1	0	1	1	0	0	0.4	3 differentiated
tcga-24-1430	ov-ov III	III	-1.88	2.921	-0.899	0.385	0.85	0.484	-1.59	-2.007	-1.372	-2.025	-0.086	0.022	0.76	-1.99	-1.352	0	0	0	1	0	1	0	0	0	0	1	1	1	1	0	0.4	4 proliferative
tcga-24-1431	ov-ov III	III	-0.802	3.782	-0.948	0.288	0.813	0.48	-1.563	-2.464	-0.407	-2.722	0.419	1.241	0.041	-2.318	-1.01	1	1	0	0	0	1	0	0	1	0	1	1	0	0	0	0.4	3 differentiated
tcga-29-1691	ov-ov III	III	-1.302	3.9	-1.119	0.005	0.623	2.522	-1.967	-1.882	-0.85	-1.611	-0.662	0.779	-0.042	-2.174	-0.285	1	1	0	0	0	1	0	0	0	1	0	1	0	0	1	0.4	4 proliferative
tcga-29-2428	ov-ov III	III	-1.353	3.532	-1.351	0.18	1.664	1.125	-1.351	-2.046	-0.565	-2.901	0.337	1.478	-0.161	-2.198	-0.633	0	1	0	0	1	1	0	0	1	0	1	1	0	0	0	0.4	1 immunoreactive
tcga-13-0766	ov-ov III	III	-1.228	3.284	-0.892	-0.227	-0.836	0.207	-0.919	-1.556	-0.673	-0.217	-0.881	-1.217	0.039	-2.498	-1.129	1	0	0	0	0	0	1	1	1	1	0	0	0	0	0	0.333333	4 proliferative
tcga-24-1423	ov-ov III	III	-1.524	3.88	-1.053	0.329	1.09	0.086	-1.594	-2.036	-1.368	-3.134	-0.13	0.592	0.983	-2.249	-1.252	0	1	0	0	1	0	0	0	0	0	1	1	1	0	0	0.333333	3 differentiated
tcga-25-1625	ov-ov III	III	-1.986	3.29	-0.64	0.092	2.792	-0.31	-0.855	-1.976	-1.586	-3.389	0.055	-1.584	0.646	-1.82	-1.076	0	0	0	0	1	0	1	0	0	0	1	0	1	1	0	0.333333	3 differentiated
tcga-29-1774	ov-ov III	III	-0.986	1.346	-1.387	-0.781	2.229	-3.019	-1.038	-2.356	-3.009	-3.704	-0.051	-0.3	1.3	-4.125	-1.385	1	0	0	0	1	0	1	0	0	0	1	0	1	0	0	0.333333	4 proliferative
tcga-59-2352	ov-ov III	III	-2.425	1.409	0.117	0.078	1.524	-1.391	-1.013	-2.489	-1.258	-2.581	-2.033	-2.764	0.843	-2.876	-0.217	0	0	1	0	1	0	1	0	0	0	0	0	1	0	1	0.333333	4 proliferative
tcga-61-1914	ov-ov III	III	-1.91	2.321	-1.255	-0.237	2.183	0.775	-1.012	-2.063	-1.22	-2.736	0.449	-0.304	0.091	-2.152	-1.099	0	0	0	0	1	1	1	0	0	0	1	0	0	1	0	0.333333	1 immunoreactive
tcga-04-1361	ov-ov III	III	-1.905	2.245	-0.019	-0.141	1.172	-3.061	-0.196	-2.154	-2.202	-1.971	-1.184	-0.49	0.783	-2.418	-2.409	0	0	1	0	1	0	1	0	0	0	0	0	1	0	0	0.266667	3 differentiated
tcga-04-1654	ov-ov III	III	-1.905	3.347	-1.282	-0.047	0.503	0.822	-1.867	-1.697	-0.336	-0.904	-0.848	0.625	-0.617	-2.784	-1.607	0	0	0	0	0	1	0	0	1	1	0	1	0	0	0	0.266667	3 differentiated
tcga-09-1659	ov-ov III	III	-2.402	1.328	-1.156	0.05	2.204	0.759	-1.53	-2.429	-1.766	-2.762	0.166	1.417	0.265	-2.23	-0.789	0	0	0	0	1	1	0	0	0	0	1	1	0	0	0	0.266667	3 differentiated
tcga-09-1669	ov-ov III	III	-1.832	2.966	-0.351	0.044	1.061	-2.208	-1.267	-2.083	-1.939	-1.754	-1.627	-2.442	1.318	-2.571	-1.063	0	0	1	0	1	0	0	0	0	1	0	0	1	0	0	0.266667	4 proliferative
tcga-09-2048	ov-ov III	III	-2.784	4.622	-1.197	-0.767	1.506	-1.02	-1.122	-3.235	-1.3	-3.005	-0.405	-4.414	0.431	-3.982	-1.597	0	1	0	0	1	0	1	0	0	0	0	0	1	0	0	0.266667	4 proliferative
tcga-10-0933	ov-ov III	III	-0.847	2.045	0.139	-0.503	-0.434	-2.455	-0.566	-2.3	-2.083	-1.295	-0.711	-2.034	0.368	-2.901	-1.47	1	0	1	0	0	0	1	0	0	1	0	0	0	0	0	0.266667	4 proliferative
tcga-20-1686	ov-ov III	III	-1.827	0.702	-0.863	-0.472	1.232	-2.163	-0.743	-2.102	-1.526	-2.067	-0.158	-3.104	0.73	-2.75	-1.928	0	0	0	0	1	0	1	0	0	0	1	0	1	0	0	0.266667	3 differentiated
tcga-24-1552	ov-ov III	III	-1.03	3.547	-1.166	0.154	-0.309	0.165	-1.387	-2.516	-0.508	-2.775	-0.472	1.165	-0.02	-2.408	-1.541	1	1	0	0	0	0	0	0	1	0	0	1	0	0	0	0.266667	3 differentiated
tcga-24-1924	ov-ov III	III	-1.786	1.875	-1.95	-0.242	0.71	0.368	-1.386	-2.436	-0.046	-2.407	-0.021	0.537	-0.23	-2.766	-0.518	0	0	0	0	0	1	0	0	1	0	1	1	0	0	0	0.266667	1 immunoreactive
tcga-25-1316	ov-ov III	III	-2.26	3.563	-0.195	3.088	0.604	-1.363	-1.234	-3.746	-1.273	-4.318	-0.55	-1.863	0.236	-5.7	1.007	0	1	1	1	0	0	0	0	0	0	0	0	0	0	1	0.266667	4 proliferative
tcga-29-1781	ov-ov III	III	-1.597	2.783	-1.722	-0.652	0.488	0.572	-0.989	-1.807	-1.507	-3.101	0.009	1.495	0.362	-2.191	-1.036	0	0	0	0	0	1	1	0	0	0	1	1	0	0	0	0.266667	1 immunoreactive
tcga-29-2425	ov-ov III	III	-1.734	4.001	-1.291	-0.01	0.987	-0.115	-1.679	-2.578	-1.416	-1.733	0.018	1.382	-0.122	-2.751	-1.15	0	1	0	0	0	0	0	0	0	1	1	1	0	0	0	0.266667	4 proliferative
tcga-61-1913	ov-ov III	III	-1.198	3.277	-1.528	-0.66	0.678	0.083	-1.821	-1.787	-0.791	-1.492	-0.322	0.986	-0.173	-2.692	-1.386	1	0	0	0	0	0	0	0	0	1	1	1	0	0	0	0.266667	1 immunoreactive
tcga-61-2098	ov-ov III	III	-0.674	3.201	0.226	-0.595	0.009	-3.244	-1.056	-2.57	-1.151	-2.291	-0.713	-0.85	0.345	-3.73	-0.364	1	0	1	0	0	0	1	0	0	0	0	0	0	0	1	0.266667	4 proliferative
tcga-04-1514	ov-ov III	III	-2.245	2.84	0.223	0.586	0.765	-1.433	-1.827	-3.048	-1.948	-2.292	-1.344	-2.841	0.533	-4.049	-1.43	0	0	1	1	0	0	0	0	0	0	0	0	1	0	0	0.2	4 proliferative
tcga-04-1655	ov-ov III	III	-2.846	1.419	0.312	0.21	-1.105	-3.565	-1.18	-0.868	-2.588	-3.655	-2.527	-3.34	1.05	-4.409	-1.756	0	0	1	0	0	0	0	1	0	0	0	0	1	0	0	0.2	4 proliferative
tcga-09-2053	ov-ov III	III	-2.238	2.284	0.459	0.124	1.325	-0.945	-1.137	-2.344	-1.121	-2.053	-1.886	-4.18	-0.512	-2.898	-0.49	0	0	1	0	1	0	1	0	0	0	0	0	0	0	0	0.2	4 proliferative
tcga-13-0888	ov-ov III	III	-1.819	2.423	0.288	-0.256	-0.027	-1.562	-0.75	-2.083	-1.596	-3.48	-1.572	-4.409	0.852	-3.488	-0.698	0	0	1	0	0	0	1	0	0	0	0	0	1	0	0	0.2	4 proliferative
tcga-20-0987	ov-ov III	III	-2.592	-0.589	-1.843	-1.24	-0.592	-1.324	-2.059	-0.913	-2.895	1.342	-2.147	-2.672	-1.226	-3.91	0.39	0	0	0	0	0	0	0	1	0	1	0	0	0	0	1	0.2	1 immunoreactive
tcga-20-0990	ov-ov III	III	-2.493	3.521	-1.748	-1.625	-0.693	-2.243	-2.168	-1.589	-3.08	-1.567	-2.345	-4.84	-0.189	-4.87	-2.135	0	1	0	0	0	0	0	1	0	1	0	0	0	0	0	0.2	4 proliferative
tcga-24-1843	ov-ov III	III	-1.459	1.176	-1.41	-0.43	1.082	0.198	-1.941	-1.377	-1.552	0.505	-1.408	-1.984	-0.087	-2.45	-1.117	0	0	0	0	1	0	0	1	0	1	0	0	0	0	0	0.2	1 immunoreactive
tcga-24-1920	ov-ov III	III	-2.264	2.951	-1.243	-0.082	-0.556	-0.285	-2.233	-1.576	0.519	-1.792	-0.809	-0.198	-0.258	-2.455	-1.448	0	0	0	0	0	0	0	1	1	1	0	0	0	0	0	0.2	4 proliferative
tcga-24-2026	ov-ov III	III	-1.682	3.495	-2.194	0.012	0.543	-0.263	-2.492	-2.089	-0.683	-2.881	-0.264	0.335	-0.181	-2.418	-1.542	0	1	0	0	0	0	0	0	0	0	1	1	0	0	0	0.2	1 immunoreactive
tcga-25-1324	ov-ov III	III	-0.902	0.022	-1.837	-0.795	-0.119	-1.164	-0.619	-1.96	-1.245	-2.321	-0.874	-0.519	-0.25	-1.737	-0.993	1	0	0	0	0	0	1	0	0	0	0	0	0	1	0	0.2	4 proliferative
tcga-25-1630	ov-ov III	III	-1.711	1.638	-0.679	0.132	1.348	0.269	-1.722	-2.014	-1.749	-2.657	-0.229	-1.291	0.176	-2.658	-0.415	0	0	0	0	1	0	0	0	0	0	1	0	0	0	1	0.2	1 immunoreactive
tcga-29-1761	ov-ov III	III	-1.355	4.381	-1.205	-0.25	0.149	0.329	-1.625	-1.871	-1.148	-1.665	-0.62	0.293	-0.53	-2.281	-0.7	0	1	0	0	0	0	0	0	0	1	0	1	0	0	0	0.2	1 immunoreactive
tcga-29-1775	ov-ov III	III	-2.716	1.139	-2.198	-1.442	1.248	-2.656	-1.123	-2.82	-2.582	-3.527	-0.278	-2.045	-0.792	-4.015	-2.134	0	0	0	0	1	0	1	0	0	0	1	0	0	0	0	0.2	4 proliferative
tcga-61-1900	ov-ov III	III	-1.422	1.423	0.088	-0.513	0.242	-3.14	-1.598	-2.699	-2.141	-1.343	-2.082	-2.726	0.943	-2.743	-2.196	0	0	1	0	0	0	0	0	0	1	0	0	1	0	0	0.2	4 proliferative
tcga-61-1906	ov-ov III	III	-2.539	2.399	-1.579	-0.651	1.551	-1.25	-0.981	-2.88	-1.934	-2.323	-1.482	-3.416	0.626	-3.344	-2.128	0	0	0	0	1	0	1	0	0	0	0	0	1	0	0	0.2	3 differentiated
tcga-09-1665	ov-ov III	III	-1.995	3.881	-1.165	0.34	0.448	-0.07	-1.256	-1.967	-1.58	-3.559	-0.473	-0.782	-0.216	-2.155	-1.028	0	1	0	1	0	0	0	0	0	0	0	0	0	0	0	0.133333	1 immunoreactive
tcga-09-1674	ov-ov III	III	-2.6	1.924	-1.119	-0.122	0.877	-1.538	-1.952	-3.107	-0.42	-3.203	-1.098	-3.699	0.582	-3.957	-2.482	0	0	0	0	0	0	0	0	1	0	0	0	1	0	0	0.133333	4 proliferative
tcga-09-2056	ov-ov III	III	-2.237	2.656	-1.244	-0.341	1.229	-0.089	-0.954	-2.612	-1.587	-2.8	-0.408	-1.048	-0.221	-3.007	-0.685	0	0	0	0	1	0	1	0	0	0	0	0	0	0	0	0.133333	3 differentiated
tcga-10-0935	ov-ov III	III	-1.219	-0.456	-0.39	-0.964	-1.27	-2.202	-1.363	-1.651	-1.188	-3.959	-1.591	-3.961	-0.746	-3.473	-1.772	1	0	1	0	0	0	0	0	0	0	0	0	0	0	0	0.133333	4 proliferative
tcga-10-0937	ov-ov III	III	-1.315	2.864	-0.834	-0.197	-0.393	-0.647	-1.142	-1.919	-1.565	-2.233	-0.975	-1.529	-0.172	-2.567	-1.321	1	0	0	0	0	0	1	0	0	0	0	0	0	0	0	0.133333	3 differentiated
tcga-13-0912	ov-ov III	III	-1.683	-0.223	-0.327	-1.285	-1.77	-3.345	-1.323	-1.204	-1.844	-3.28	-2.292	-4.19	-0.685	-3.011	-1.824	0	0	1	0	0	0	0	1	0	0	0	0	0	0	0	0.133333	3 differentiated
tcga-13-0916	ov-ov III	III	-1.487	-0.727	-1.455	-0.408	-1.108	-1.853	-1.116	-1.737	-2.411	-3.18	-1.803	3.078	-0.167	-4.058	-2.024	0	0	0	0	0	0	1	0	0	0	0	1	0	0	0	0.133333	4 proliferative
tcga-13-0920	ov-ov III	III	-2.118	1.136	-1.1	-0.528	1.19	-1.329	-0.73	-2.614	-2.533	-4.066	-0.802	-4.06	-0.254	-3.621	-1.713	0	0	0	0	1	0	1	0	0	0	0	0	0	0	0	0.133333	4 proliferative
tcga-13-0921	ov-ov III	III	-1.709	0.369	-1.405	-0.695	-0.625	-1.958	-1.079	-2.297	-1.708	-1.492	-2.325	-3.89	-0.637	-3.542	-1.653	0	0	0	0	0	0	1	0	0	1	0	0	0	0	0	0.133333	3 differentiated
tcga-13-1484	ov-ov III	III	-1.278	2.289	-0.967	-0.092	-0.223	-0.078	-1.317	-1.624	-0.678	-1.924	-0.573	1.613	-0.597	-2.619	-1.602	1	0	0	0	0	0	0	0	0	0	0	1	0	0	0	0.133333	1 immunoreactive
tcga-13-1510	ov-ov III	III	-1.225	2.883	-1.17	-0.03	-1.494	-0.361	-1.98	-1.765	-0.894	-2.136	-1.513	0.39	0.07	-2.618	-1.212	1	0	0	0	0	0	0	0	0	0	0	1	0	0	0	0.133333	3 differentiated
tcga-20-1683	ov-ov III	III	-2.287	2.472	-0.728	-0.353	0.664	-0.508	-1.506	-1.834	-1.779	-0.377	-1.018	-1.4	0.484	-2.501	-1.343	0	0	0	0	0	0	0	0	0	1	0	0	1	0	0	0.133333	4 proliferative
tcga-23-1029	ov-ov III	III	-2.236	2.312	-1.027	-0.201	0.51	-2.852	-1.254	-2.745	-2.724	-1.655	-2.605	-3.409	0.539	-3.133	-2.147	0	0	0	0	0	0	0	0	0	1	0	0	1	0	0	0.133333	3 differentiated
tcga-23-1110	ov-ov III	III	-2.232	-1.032	-1.905	-0.872	-0.199	-2.153	-1.966	-3.059	-3.498	0.781	-2.831	-4.868	0.54	-4.484	-2.045	0	0	0	0	0	0	0	0	0	1	0	0	1	0	0	0.133333	4 proliferative
tcga-23-1111	ov-ov III	III	-2.139	1.372	-1.232	-0.168	0.984	0.276	-1.958	-1.87	-1.45	-1.309	-1.383	0.036	-0.195	-2.422	-0.755	0	0	0	0	0	0	0	0	0	1	0	1	0	0	0	0.133333	3 differentiated
tcga-23-1121	ov-ov III	III	-1.978	2.524	-1.638	-0.612	0.675	-0.309	-1.418	-2.518	-1.984	-1.443	-0.388	-2.555	0.033	-3.462	-0.376	0	0	0	0	0	0	0	0	0	1	0	0	0	0	1	0.133333	4 proliferative
tcga-23-2077	ov-ov III	III	-2.353	0.005	-0.797	-0.039	1.607	-1.411	-1.307	-2.583	-2.094	-3.186	-2.654	-4.231	0.622	-3.721	-1.603	0	0	0	0	1	0	0	0	0	0	0	0	1	0	0	0.133333	1 immunoreactive
tcga-24-1426	ov-ov III	III	-1.998	3.94	-0.791	0.102	-0.395	-2.733	-2.085	-2.784	-2.1	-3.133	-2.083	-5.065	0.504	-4.404	-0.635	0	1	0	0	0	0	0	0	0	0	0	0	1	0	0	0.133333	4 proliferative
tcga-24-1470	ov-ov III	III	-0.897	3.191	-1.257	0.224	-0.012	0.202	-1.92	-2.246	-0.705	-2.68	-0.839	0.356	0.155	-2.541	-0.965	1	0	0	0	0	0	0	0	0	0	0	1	0	0	0	0.133333	1 immunoreactive
tcga-24-1474	ov-ov III	III	-1.341	3.244	-2.542	-1.116	-3.21	-2.013	-2.245	-2.572	-2.816	-1.424	-3.166	-0.388	-1.089	-4.021	-2.713	1	0	0	0	0	0	0	0	0	1	0	0	0	0	0	0.133333	1 immunoreactive
tcga-24-1616	ov-ov III	III	-2.791	-0.232	-1.214	-1.461	-0.79	-2.532	-2.157	-1.509	-2.718	-1.211	-2.636	-3.512	-0.422	-3.791	-1.611	0	0	0	0	0	0	0	1	0	1	0	0	0	0	0	0.133333	3 differentiated
tcga-24-1844	ov-ov III	III	-2.288	0.501	-1.058	-0.428	1.162	-1.035	-1.824	-3.163	-2.566	-1.019	-0.784	-1.125	0.289	-3.898	-2.626	0	0	0	0	1	0	0	0	0	1	0	0	0	0	0	0.133333	3 differentiated
tcga-24-2019	ov-ov III	III	-2.632	1.989	-0.102	-0.035	1.042	-1.614	-1.909	-3.429	-2.11	-4.808	-1.977	-2.88	-0.249	-2.857	-2.016	0	0	1	0	1	0	0	0	0	0	0	0	0	0	0	0.133333	4 proliferative
tcga-24-2020	ov-ov III	III	-1.88	2.537	-0.943	0.03	-1.526	-0.625	-1.701	-1.338	-1.054	-2.526	-1.804	1.756	0.176	-2.778	-0.934	0	0	0	0	0	0	0	1	0	0	0	1	0	0	0	0.133333	4 proliferative
tcga-59-2363	ov-ov III	III	-1.498	2.796	-0.143	-0.456	0.088	-2.43	-1.476	-2.476	-2.494	-0.94	-1.919	-2.333	-0.099	-3.923	-1.332	0	0	1	0	0	0	0	0	0	1	0	0	0	0	0	0.133333	4 proliferative
tcga-04-1348	ov-ov III	III	-2.328	0.898	-1.403	-0.311	-0.404	-1.177	-1.503	-1.756	-1.805	-0.746	-2.715	-1.788	-0.308	-3.531	-1.47	0	0	0	0	0	0	0	0	0	1	0	0	0	0	0	0.0666667	1 immunoreactive
tcga-04-1350	ov-ov III	III	-2.683	-0.093	-2.407	-1.863	-2.445	-3.697	-1.933	-1.844	-3.039	-4.077	-3.051	-4.765	0.588	-4.223	-2.825	0	0	0	0	0	0	0	0	0	0	0	0	1	0	0	0.0666667	4 proliferative
tcga-04-1365	ov-ov III	III	-1.401	0.579	-1.395	-0.548	-0.765	-0.871	-2.027	-2.154	-1.433	-3.055	-0.974	0.852	-0.1	-3.248	-0.704	0	0	0	0	0	0	0	0	0	0	0	1	0	0	0	0.0666667	1 immunoreactive
tcga-04-1519	ov-ov III	III	-3.075	0.155	-1.714	-0.946	-0.965	-3.499	-2.547	-1.561	-3.318	-4.384	-2.931	-4.477	-0.927	-4.869	-2.205	0	0	0	0	0	0	0	1	0	0	0	0	0	0	0	0.0666667	4 proliferative
tcga-04-1525	ov-ov III	III	-2.45	4.005	-0.589	0.268	0.279	-1.845	-1.519	-2.554	-1.941	-2.477	-2.615	-0.56	-0.026	-2.873	-2.312	0	1	0	0	0	0	0	0	0	0	0	0	0	0	0	0.0666667	4 proliferative
tcga-04-1542	ov-ov III	III	-2.389	-0.682	-1.514	-0.801	-1.412	-3.025	-2.079	-2.465	-2.124	-0.781	-2.566	-3.753	-0.708	-4.435	-2.928	0	0	0	0	0	0	0	0	0	1	0	0	0	0	0	0.0666667	4 proliferative
tcga-04-1646	ov-ov III	III	-3.054	0.179	-2.299	-1.842	-3.612	-3.072	-2.766	-2.898	-0.105	-4.128	-3.929	-2.489	-0.117	-4.196	-2.671	0	0	0	0	0	0	0	0	1	0	0	0	0	0	0	0.0666667	4 proliferative
tcga-04-1648	ov-ov III	III	-2.756	-1.203	-2.159	-1.145	-2.047	-2.453	-2.492	-1.035	-2.437	-3.194	-2.489	-4.529	-0.857	-4.191	-1.838	0	0	0	0	0	0	0	1	0	0	0	0	0	0	0	0.0666667	3 differentiated
tcga-09-2049	ov-ov III	III	-2.507	1.311	-0.389	-0.82	0.16	-2.905	-1.49	-2.902	-2.663	-2.045	-1.109	-2.126	0.211	-3.373	-2.72	0	0	1	0	0	0	0	0	0	0	0	0	0	0	0	0.0666667	4 proliferative
tcga-10-0934	ov-ov III	III	-1.669	0.27	-1.903	-1.15	-1.646	-3.177	-1.193	-2.682	-2.495	-1.817	-2.188	-2.866	-1.092	-3.683	-2.016	0	0	0	0	0	0	0	0	0	1	0	0	0	0	0	0.0666667	3 differentiated
tcga-13-0765	ov-ov III	III	-1.303	-0.3	-1.686	-1.384	-2.037	-2.612	-1.301	-2.165	-2.03	-4.096	-2.144	-2.496	0.136	-3.751	-1.627	1	0	0	0	0	0	0	0	0	0	0	0	0	0	0	0.0666667	3 differentiated
tcga-13-0797	ov-ov III	III	-1.419	1.109	-1.586	-0.616	-0.987	-1.478	-1.123	-2.332	-1.115	-3.308	-0.867	-1.117	-1.24	-2.966	-2.122	0	0	0	0	0	0	1	0	0	0	0	0	0	0	0	0.0666667	3 differentiated
tcga-13-0799	ov-ov III	III	-1.656	-0.6	-2.039	-1.533	-2.544	-2.884	-1.256	-2.462	-2.351	-1.853	-2.797	-2.952	-1.409	-3.862	-2.639	0	0	0	0	0	0	0	0	0	1	0	0	0	0	0	0.0666667	4 proliferative
tcga-13-0883	ov-ov III	III	-1.716	0.444	-1.055	0.204	0.041	-1.156	-1.126	-1.831	-1.499	-3.708	-1.719	-3.98	-0.71	-2.671	-1.283	0	0	0	0	0	0	1	0	0	0	0	0	0	0	0	0.0666667	3 differentiated
tcga-13-0905	ov-ov III	III	-1.525	2.53	-1.79	-0.809	-1.526	-1.224	-2.027	-2.453	-1.426	-3.376	-2.067	-0.146	1.313	-3.09	-1.829	0	0	0	0	0	0	0	0	0	0	0	0	1	0	0	0.0666667	3 differentiated
tcga-13-0906	ov-ov III	III	-1.839	0.762	-1.389	-0.896	0.219	-1.716	-1.048	-1.632	-1.744	-3.413	-1.504	-2.952	-0.304	-3.49	-1.731	0	0	0	0	0	0	1	0	0	0	0	0	0	0	0	0.0666667	4 proliferative
tcga-13-1409	ov-ov III	III	-2.698	1.839	-0.649	-0.343	-1.002	-1.57	-2.022	-0.384	-1.372	-3.173	-1.253	-2.59	-0.559	-2.867	-2.168	0	0	0	0	0	0	0	1	0	0	0	0	0	0	0	0.0666667	4 proliferative
tcga-13-1492	ov-ov III	III	-3.343	1.364	-2.114	-1.134	-2.331	2.054	-1.701	-2.321	-1.547	-2.937	-2.21	-1.708	-0.22	-3.904	-1.823	0	0	0	0	0	1	0	0	0	0	0	0	0	0	0	0.0666667	4 proliferative
tcga-13-1506	ov-ov III	III	-2.313	-1.166	-2.316	-1.295	-0.36	-1.585	-2.513	-3.584	-2.44	-0.45	-2.95	-2.908	-0.989	-3.553	-2.344	0	0	0	0	0	0	0	0	0	1	0	0	0	0	0	0.0666667	4 proliferative
tcga-20-1684	ov-ov III	III	-3.034	1.102	-1.982	-1.245	-0.381	-1.998	-2.218	-3.357	-2.138	0.031	-1.222	-4.027	-0.702	-4.26	-2.765	0	0	0	0	0	0	0	0	0	1	0	0	0	0	0	0.0666667	4 proliferative
tcga-23-1028	ov-ov III	III	-2.127	2.483	-1.978	-0.893	-0.708	-0.56	-2.045	-2.651	-0.934	-1.852	-1.205	-0.372	-0.935	-3.185	-1.908	0	0	0	0	0	0	0	0	0	1	0	0	0	0	0	0.0666667	3 differentiated
tcga-24-1419	ov-ov III	III	-2.593	0.892	-1.669	-1.696	1.363	-3.769	-2.313	-3.835	-3.687	-4.569	-0.841	-2.755	0.057	-4.678	-3.448	0	0	0	0	1	0	0	0	0	0	0	0	0	0	0	0.0666667	4 proliferative
tcga-24-1428	ov-ov III	III	-1.865	2.436	-1.831	-0.467	0.629	-0.543	-1.606	-1.401	-1.45	-3.517	-1.245	-0.415	-0.66	-2.163	-1.002	0	0	0	0	0	0	0	1	0	0	0	0	0	0	0	0.0666667	1 immunoreactive
tcga-24-1466	ov-ov III	III	-1.64	3.503	-0.983	0.193	-1.143	-0.338	-2.068	-1.635	-0.963	-3.386	-1.855	-0.084	-0.893	-3.267	-1.535	0	1	0	0	0	0	0	0	0	0	0	0	0	0	0	0.0666667	3 differentiated
tcga-24-1467	ov-ov III	III	-1.122	-1.897	-0.888	-0.628	-0.37	-3.458	-2.259	-3.25	-3.015	-4.495	-2.399	-2.476	-0.398	-4.492	-0.964	1	0	0	0	0	0	0	0	0	0	0	0	0	0	0	0.0666667	3 differentiated
tcga-24-1551	ov-ov III	III	-2.544	0.041	-2.221	-1.081	0.4	-0.828	-2.264	-2.194	-2.025	0.633	-1.969	-2.5	-1.093	-3.473	-0.573	0	0	0	0	0	0	0	0	0	1	0	0	0	0	0	0.0666667	1 immunoreactive
tcga-24-1553	ov-ov III	III	-2.712	1.227	-1.759	-0.689	1.24	-1.418	-1.767	-2.439	-1.563	-2.575	-1.231	-2.188	0.129	-3.534	-1.958	0	0	0	0	1	0	0	0	0	0	0	0	0	0	0	0.0666667	1 immunoreactive
tcga-24-1557	ov-ov III	III	-2.362	1.46	-2.013	-0.559	0.087	-1.482	-2.419	-3.113	-1.249	-1.085	-1.256	-2.015	-0.309	-3.521	-2.199	0	0	0	0	0	0	0	0	0	1	0	0	0	0	0	0.0666667	3 differentiated
tcga-24-1567	ov-ov III	III	-1.244	1.535	-0.748	-0.903	-0.329	-3.07	-2.04	-2.935	-2.827	-3.982	-0.973	-3.246	0.286	-3.261	-3.171	1	0	0	0	0	0	0	0	0	0	0	0	0	0	0	0.0666667	4 proliferative
tcga-24-1603	ov-ov III	III	-1.655	2.159	-1.827	-0.842	-0.516	-0.682	-1.923	-2.548	-2.091	-2.343	-0.405	0.245	0.222	-3.246	-1.702	0	0	0	0	0	0	0	0	0	0	0	1	0	0	0	0.0666667	3 differentiated
tcga-24-2023	ov-ov III	III	-2.995	-0.026	-1.313	-1.16	-0.151	-2.362	-2.553	-2.988	-2.81	-0.162	-3.42	-3.759	-0.814	-4.4	-1.851	0	0	0	0	0	0	0	0	0	1	0	0	0	0	0	0.0666667	3 differentiated
tcga-24-2036	ov-ov III	III	-2.795	4.764	-0.554	0.057	0.491	-3.069	-1.996	-3.361	-2.682	-2.817	-1.328	-1.199	0.129	-4.876	-2.881	0	1	0	0	0	0	0	0	0	0	0	0	0	0	0	0.0666667	4 proliferative
tcga-25-1321	ov-ov III	III	-2.527	2.876	-1.648	-0.713	0.471	-2.631	-1.152	-2.972	-2.423	-4.355	-1.219	-3.108	0.797	-3.975	-2.476	0	0	0	0	0	0	0	0	0	0	0	0	1	0	0	0.0666667	3 differentiated
tcga-25-1627	ov-ov III	III	-2.26	2.558	-1.469	-0.454	1.632	0.147	-1.481	-2.296	-1.5	-1.938	-0.784	-1.199	-0.037	-2.389	-1.487	0	0	0	0	1	0	0	0	0	0	0	0	0	0	0	0.0666667	4 proliferative
tcga-25-1871	ov-ov III	III	-3.318	3.345	-1.439	-1.559	-0.07	-2.673	-2.377	-3.193	-1.347	-0.204	-1.909	-3.866	-0.54	-4.782	-3.556	0	0	0	0	0	0	0	0	0	1	0	0	0	0	0	0.0666667	4 proliferative
tcga-25-1878	ov-ov III	III	-2.629	-1.643	-1.961	-0.787	1.191	-2.446	-1.669	-2.675	-3.136	-3.85	-0.785	-4.099	-0.256	-4.173	-3.07	0	0	0	0	1	0	0	0	0	0	0	0	0	0	0	0.0666667	1 immunoreactive
tcga-29-1778	ov-ov III	III	-2.466	1.009	-1.609	-0.393	1.067	-1.312	-1.472	-3.156	-2.275	-3.351	-0.639	-2.408	-0.185	-3.14	-2.611	0	0	0	0	1	0	0	0	0	0	0	0	0	0	0	0.0666667	3 differentiated
tcga-29-1784	ov-ov III	III	-2.157	0.129	-1.946	-1.415	0.31	-0.971	-1.185	-1.824	-2.141	-1.291	-0.992	-2.479	-0.554	-2.92	-1.923	0	0	0	0	0	0	0	0	0	1	0	0	0	0	0	0.0666667	1 immunoreactive
tcga-30-1853	ov-ov III	III	-2.697	4.774	-2.112	-1.23	-2.191	-2.276	-2.79	-2.868	-2.006	-3.033	-2.777	-0.69	-0.258	-4.141	-1.148	0	1	0	0	0	0	0	0	0	0	0	0	0	0	0	0.0666667	4 proliferative
tcga-36-1570	ov-ov III	III	-1.887	2.147	-0.999	-0.583	-0.172	-1.38	-2.146	-2.979	-2.236	-1.275	-2.215	-0.249	-0.516	-3.081	-1.88	0	0	0	0	0	0	0	0	0	1	0	0	0	0	0	0.0666667	3 differentiated
tcga-57-1586	ov-ov III	III	-2.777	4.426	-1.579	-1.212	-1.374	-3.54	-2.601	-3.378	-2.626	-3.042	-3.024	-3.422	-1.217	-5.044	-2.207	0	1	0	0	0	0	0	0	0	0	0	0	0	0	0	0.0666667	4 proliferative
tcga-57-1993	ov-ov III	III	-2.84	1.011	-0.696	-0.387	-0.288	-2.445	-1.165	-1.945	-2.336	-4.143	-1.849	-4.298	0.433	-3.373	-1.556	0	0	0	0	0	0	0	0	0	0	0	0	1	0	0	0.0666667	3 differentiated
tcga-61-1736	ov-ov III	III	-1.636	0.333	-0.419	0.166	0.741	-3.719	-1.267	-2.558	-2.494	-1.891	-0.752	-1.968	0.086	-3.703	-1.82	0	0	1	0	0	0	0	0	0	0	0	0	0	0	0	0.0666667	3 differentiated
tcga-61-1741	ov-ov III	III	-2.025	3.746	-2.209	-0.262	0.042	-0.354	-1.646	-2.374	-1.527	-2.42	-1.125	-1.769	0.166	-2.521	-1.695	0	1	0	0	0	0	0	0	0	0	0	0	0	0	0	0.0666667	4 proliferative
tcga-61-1899	ov-ov III	III	-0.744	0.268	-0.945	-1.182	-0.096	-3.201	-1.951	-2.428	-2.508	-3.061	-1.254	-3.591	-0.304	-3.395	-2.378	1	0	0	0	0	0	0	0	0	0	0	0	0	0	0	0.0666667	3 differentiated
tcga-61-1904	ov-ov III	III	-2.201	-1.825	-1.569	-1.309	1.918	-1.005	-1.335	-2.448	-1.462	-2.273	-0.486	-2.655	-0.786	-2.883	-2.001	0	0	0	0	1	0	0	0	0	0	0	0	0	0	0	0.0666667	3 differentiated
tcga-61-2016	ov-ov III	III	-2.718	1.744	-1.753	-0.489	1.2	-1.82	-1.284	-3.475	-1.47	-2.671	-1.044	-1.345	-0.563	-3.685	-2.64	0	0	0	0	1	0	0	0	0	0	0	0	0	0	0	0.0666667	3 differentiated
tcga-61-2088	ov-ov III	III	-3.3	1.847	-2.207	-0.323	-1.758	-2.185	-2.275	-1.3	-2.861	-5.138	-2.875	-4.558	-0.692	-4.755	-3.889	0	0	0	0	0	0	0	1	0	0	0	0	0	0	0	0.0666667	4 proliferative
tcga-61-2110	ov-ov III	III	-2.824	-0.524	-0.866	-0.715	0.44	-1.31	-1.537	-2.675	-1.858	-3.448	-1.093	-5.681	-0.366	-3.814	0.758	0	0	0	0	0	0	0	0	0	0	0	0	0	0	1	0.0666667	3 differentiated
tcga-04-1336	ov-ov III	III	-2.055	-1.582	-1.972	-1.652	-4.062	-2.458	-1.871	-2.539	-2.913	-5.276	-3.491	-4.6	-0.979	-4.885	-3.102	0	0	0	0	0	0	0	0	0	0	0	0	0	0	0	0	3 differentiated
tcga-04-1346	ov-ov III	III	-2.254	2.473	-1.676	-1.249	0.088	-1.473	-1.648	-2.237	-2.413	-2.036	-2.498	-5.357	-1.182	-3.824	-1.669	0	0	0	0	0	0	0	0	0	0	0	0	0	0	0	0	1 immunoreactive
tcga-04-1364	ov-ov III	III	-2.271	0.509	-1.65	-1.433	-1.167	-3.384	-1.801	-3.049	-3.179	-3.569	-2.54	-3.423	-0.432	-4.854	-3.092	0	0	0	0	0	0	0	0	0	0	0	0	0	0	0	0	4 proliferative
tcga-04-1367	ov-ov III	III	-2.084	-0.262	-1.745	-0.712	-2.575	-2.669	-2.331	-2.934	-2.043	-3.092	-2.858	-2.497	-1.884	-4.886	-2.622	0	0	0	0	0	0	0	0	0	0	0	0	0	0	0	0	3 differentiated
tcga-04-1517	ov-ov III	III	-2.962	-0.263	-1.363	-0.076	0.926	-1.51	-1.974	-2.843	-2.071	-3.366	-2.141	-5.347	0.123	-3.465	-1.667	0	0	0	0	0	0	0	0	0	0	0	0	0	0	0	0	3 differentiated
tcga-04-1649	ov-ov III	III	-2.324	-0.106	-0.917	-1.263	-1.236	-3.737	-1.948	-2.483	-2.096	-2.828	-2.851	-3.754	-1.63	-3.629	-2.944	0	0	0	0	0	0	0	0	0	0	0	0	0	0	0	0	3 differentiated
tcga-04-1651	ov-ov III	III	-2.645	-1.02	-1.365	-1.508	-2.307	-2.508	-2.186	-3.105	-1.812	-1.998	-2.748	-3.974	-1.019	-4.566	-2.407	0	0	0	0	0	0	0	0	0	0	0	0	0	0	0	0	3 differentiated
tcga-09-1666	ov-ov III	III	-2.183	-0.903	-2.329	-0.741	-1.086	-2.025	-2.553	-2.622	-2.942	-3.405	-2.27	-2.375	0.332	-3.616	-1.196	0	0	0	0	0	0	0	0	0	0	0	0	0	0	0	0	1 immunoreactive
tcga-09-1670	ov-ov III	III	-2.835	-3.17	-1.652	-1.321	0.571	-3.088	-1.824	-2.369	-3.04	-5.198	-2.388	-6.211	-0.269	-4.421	-2.986	0	0	0	0	0	0	0	0	0	0	0	0	0	0	0	0	3 differentiated
tcga-09-2051	ov-ov III	III	-2.251	2.32	-1.239	-0.449	0.812	-0.796	-1.27	-2.366	-1.745	-3.498	-0.573	-2.071	-0.665	-2.426	-1.691	0	0	0	0	0	0	0	0	0	0	0	0	0	0	0	0	1 immunoreactive
tcga-10-0928	ov-ov III	III	-1.522	2.092	-1.285	-0.938	-1.232	-1.92	-1.445	-2.18	-2.17	-2.461	-1.887	-3.636	-0.229	-3.623	-1.664	0	0	0	0	0	0	0	0	0	0	0	0	0	0	0	0	4 proliferative
tcga-10-0931	ov-ov III	III	-2.058	1.559	-1.232	-0.713	-1.275	-1.318	-1.169	-2.298	-1.275	-4.15	-1.554	-1.987	-0.583	-3.131	-1.992	0	0	0	0	0	0	0	0	0	0	0	0	0	0	0	0	3 differentiated
tcga-10-0936	ov-ov III	III	-2.086	-0.934	-2.03	-1.718	-2.353	-3.028	-1.542	-2.693	-2.761	-3.895	-2.604	-4.225	-1.409	-4.206	-2.507	0	0	0	0	0	0	0	0	0	0	0	0	0	0	0	0	3 differentiated
tcga-10-0938	ov-ov III	III	-2.171	-0.057	-1.698	-1.208	-1.917	-3.849	-1.684	-2.966	-2.488	-3.881	-2.48	-5.023	-1.447	-4.101	-2.607	0	0	0	0	0	0	0	0	0	0	0	0	0	0	0	0	4 proliferative
tcga-13-0720	ov-ov III	III	-1.473	2.059	-1.634	-0.654	-1.662	-1.424	-1.25	-2.272	-1.087	-3.485	-1.466	-0.922	-0.473	-2.881	-1.809	0	0	0	0	0	0	0	0	0	0	0	0	0	0	0	0	3 differentiated
tcga-13-0751	ov-ov III	III	-2.236	0.036	-1.879	-1.227	-2.206	-3.276	-1.454	-2.61	-2.376	-3.321	-2.479	-4.906	-1.946	-3.887	-2.336	0	0	0	0	0	0	0	0	0	0	0	0	0	0	0	0	3 differentiated
tcga-13-0904	ov-ov III	III	-1.817	1.166	-1.886	-1.789	-1.858	-2.723	-1.197	-2.533	-2.323	-4.056	-2.288	-4.242	-1.616	-3.511	-2.384	0	0	0	0	0	0	0	0	0	0	0	0	0	0	0	0	3 differentiated
tcga-13-0913	ov-ov III	III	-2.142	-0.201	-1.899	-1.234	-0.985	-3.028	-1.22	-2.903	-2.127	-3.953	-2.187	-3.066	-0.805	-4.055	-2.392	0	0	0	0	0	0	0	0	0	0	0	0	0	0	0	0	4 proliferative
tcga-13-0923	ov-ov III	III	-1.6	-0.142	-1.974	-0.939	-1.191	-2.559	-1.257	-2.372	-1.95	-3.177	-2.205	-3.475	-0.895	-3.429	-2.21	0	0	0	0	0	0	0	0	0	0	0	0	0	0	0	0	3 differentiated
tcga-13-1407	ov-ov III	III	-2.158	1.893	-2.374	-1.579	-0.599	-2.343	-1.574	-3.189	-2.301	-3.3	-1.7	-3.896	0.209	-5.031	-2.334	0	0	0	0	0	0	0	0	0	0	0	0	0	0	0	0	4 proliferative
tcga-13-1489	ov-ov III	III	-2.655	0.189	-1.937	-1.994	-1.682	-3.021	-2.869	-3.328	-2.772	-3.122	-2.48	-5.122	-1.39	-5.016	-2.45	0	0	0	0	0	0	0	0	0	0	0	0	0	0	0	0	4 proliferative
tcga-13-1491	ov-ov III	III	-2.669	-0.401	-1.037	-0.294	-0.172	-0.76	-2.266	-2.742	-1.186	-2.267	-2.449	-2.824	0.272	-3.048	-1.01	0	0	0	0	0	0	0	0	0	0	0	0	0	0	0	0	4 proliferative
tcga-13-1496	ov-ov III	III	-2.519	1.108	-2.268	-0.776	-1.234	-1.379	-2.55	-2.622	-2.008	-4.027	-1.776	-2.298	-1.122	-3.854	-2.159	0	0	0	0	0	0	0	0	0	0	0	0	0	0	0	0	1 immunoreactive
tcga-20-1685	ov-ov III	III	-1.797	0.087	-1.457	-0.491	1.038	-1.636	-1.865	-2.768	-2.901	-1.967	-1.406	-3.333	-0.364	-3.701	-2.461	0	0	0	0	0	0	0	0	0	0	0	0	0	0	0	0	1 immunoreactive
tcga-23-1022	ov-ov III	III	-2.758	0.563	-1.67	-1.06	-0.488	-2.343	-1.554	-3.047	-2.59	-4.898	-1.731	-3.269	-0.636	-4.037	-1.124	0	0	0	0	0	0	0	0	0	0	0	0	0	0	0	0	4 proliferative
tcga-23-1123	ov-ov III	III	-2.206	-1.461	-1.809	-0.239	-0.035	-2.054	-1.567	-2.502	-2.858	-4.065	-1.663	-2.796	-0.689	-3.194	-2.149	0	0	0	0	0	0	0	0	0	0	0	0	0	0	0	0	1 immunoreactive
tcga-24-0966	ov-ov III	III	-2.212	-1.214	-1.958	-1.766	-1.347	-3.521	-1.216	-2.874	-2.975	-3.709	-2.124	-4.507	-1.182	-4.295	-2.878	0	0	0	0	0	0	0	0	0	0	0	0	0	0	0	0	3 differentiated
tcga-24-1103	ov-ov III	III	-2.452	0.791	-1.675	-1.235	-0.954	-1.615	-2.05	-3.192	-2.664	-2.776	-1.707	-1.719	-0.555	-3.779	-2.695	0	0	0	0	0	0	0	0	0	0	0	0	0	0	0	0	3 differentiated
tcga-24-1413	ov-ov III	III	-2.124	-0.422	-1.54	-0.679	-0.248	-2.272	-1.549	-2.769	-2.647	-2.474	-1.602	-4.331	-0.798	-3.543	-1.355	0	0	0	0	0	0	0	0	0	0	0	0	0	0	0	0	3 differentiated
tcga-24-1464	ov-ov III	III	-2.275	1.145	-1.627	-0.9	-0.34	-1.819	-1.376	-2.988	-2.032	-4.253	-1.352	-4.645	-0.55	-4.022	-1.865	0	0	0	0	0	0	0	0	0	0	0	0	0	0	0	0	3 differentiated
tcga-24-1469	ov-ov III	III	-2.132	2.133	-2.225	-0.943	-1.275	-0.834	-2.484	-2.655	-1.104	-2.317	-2.021	-1.058	-0.982	-3.671	-1.769	0	0	0	0	0	0	0	0	0	0	0	0	0	0	0	0	4 proliferative
tcga-24-1471	ov-ov III	III	-2.319	1.78	-2.416	-1.538	-1.301	-1.387	-2.223	-2.833	-1.698	-2.843	-1.68	-1.571	-1.588	-3.495	-2.284	0	0	0	0	0	0	0	0	0	0	0	0	0	0	0	0	3 differentiated
tcga-24-1544	ov-ov III	III	-3.419	1.748	-3.004	-0.99	-0.475	-2.965	-2.671	-3.726	-3.65	-4.275	-1.754	-4.291	-0.08	-5.108	-2.945	0	0	0	0	0	0	0	0	0	0	0	0	0	0	0	0	4 proliferative
tcga-24-1548	ov-ov III	III	-2.82	0.745	-1.963	-0.85	0.042	-1.252	-2.42	-2.069	-2.55	-2.935	-2.345	-2.95	-1.025	-2.672	-2.372	0	0	0	0	0	0	0	0	0	0	0	0	0	0	0	0	4 proliferative
tcga-24-1549	ov-ov III	III	-2.499	0.063	-2.173	-0.751	0.152	-0.28	-1.547	-2.991	-2.233	-1.977	-2.762	-3.623	-0.885	-4.056	-1.906	0	0	0	0	0	0	0	0	0	0	0	0	0	0	0	0	1 immunoreactive
tcga-24-1555	ov-ov III	III	-2.871	-0.735	-2.525	-2.049	-1.488	-2.837	-2.321	-2.855	-3.104	-2.395	-2.405	-4.106	-1.403	-4.6	-2.962	0	0	0	0	0	0	0	0	0	0	0	0	0	0	0	0	3 differentiated
tcga-24-1558	ov-ov III	III	-2.552	3.143	-1.89	-0.125	0.245	-0.751	-2.398	-2.649	-2.494	-2.178	-1.086	-4.29	-0.129	-3.364	-2.119	0	0	0	0	0	0	0	0	0	0	0	0	0	0	0	0	4 proliferative
tcga-24-1560	ov-ov III	III	-1.664	2.728	-1.603	-1.139	-1.135	-3.209	-2.324	-3.011	-2.999	-3.51	-1.884	-4.106	-0.016	-3.717	-2.917	0	0	0	0	0	0	0	0	0	0	0	0	0	0	0	0	4 proliferative
tcga-24-1565	ov-ov III	III	-3.337	-1.632	-2.507	-2.191	-2.056	-4.629	-2.7	-3.318	-3.284	-4.969	-3.467	-5.071	-2.386	-5.1	-3.619	0	0	0	0	0	0	0	0	0	0	0	0	0	0	0	0	3 differentiated
tcga-24-1604	ov-ov III	III	-2.639	0.194	-1.641	-0.957	0.805	-1.196	-1.665	-2.357	-2.336	-3.722	-1.139	-3.042	-0.72	-3.436	-2.594	0	0	0	0	0	0	0	0	0	0	0	0	0	0	0	0	3 differentiated
tcga-24-1845	ov-ov III	III	-2.626	-2.086	-2.531	-1.804	-3.256	-2.82	-2.774	-2.758	-3.146	-1.897	-3.858	-4.306	-1.854	-5.44	-2.157	0	0	0	0	0	0	0	0	0	0	0	0	0	0	0	0	3 differentiated
tcga-24-2038	ov-ov III	III	-2.514	-0.234	-1.534	-1.05	-0.626	-2.858	-1.459	-3.219	-2.043	-3.894	-1.843	-3.41	-1.018	-3.242	-1.729	0	0	0	0	0	0	0	0	0	0	0	0	0	0	0	0	3 differentiated
tcga-24-2297	ov-ov III	III	-2.446	1.148	-0.676	-0.211	0.519	-2.118	-1.458	-2.997	-2.154	-3.066	-0.866	-2.346	-0.203	-3.373	-1.072	0	0	0	0	0	0	0	0	0	0	0	0	0	0	0	0	3 differentiated
tcga-25-1315	ov-ov III	III	-2.451	0.25	-1.81	-1.299	-0.119	-3.299	-1.644	-2.755	-3.223	-3.551	-1.306	-2.697	0.221	-3.562	-3.219	0	0	0	0	0	0	0	0	0	0	0	0	0	0	0	0	4 proliferative
tcga-25-1319	ov-ov III	III	-1.572	0.026	-1.757	-0.447	0.138	-0.678	-1.188	-2.473	-2.583	-3.682	-1.586	-2.206	0.037	-3.456	-1.993	0	0	0	0	0	0	0	0	0	0	0	0	0	0	0	0	4 proliferative
tcga-25-1631	ov-ov III	III	-2.924	1.41	-1.303	-0.586	0.12	-2.51	-1.786	-3.019	-3.167	-3.916	-0.807	-2.635	0.137	-3.615	-1.691	0	0	0	0	0	0	0	0	0	0	0	0	0	0	0	0	3 differentiated
tcga-25-1634	ov-ov III	III	-3.083	1.951	-1.077	-0.987	0.11	-2.082	-2.444	-1.618	-2.336	-3.528	-1.566	-4.223	-0.2	-4.138	-2.617	0	0	0	0	0	0	0	0	0	0	0	0	0	0	0	0	4 proliferative
tcga-25-1870	ov-ov III	III	-1.901	0.826	-1.237	0.209	0.679	-0.867	-1.945	-2.657	-1.655	-3.678	-0.773	-1.28	-0.096	-3.423	-1.619	0	0	0	0	0	0	0	0	0	0	0	0	0	0	0	0	4 proliferative
tcga-25-2391	ov-ov III	III	-2.814	0.069	-1.764	-1.23	-0.555	-1.877	-1.902	-2.795	-1.718	-2.295	-2.007	-2.581	-1.132	-3.496	-1.843	0	0	0	0	0	0	0	0	0	0	0	0	0	0	0	0	3 differentiated
tcga-25-2400	ov-ov III	III	-2.915	0.129	-1.9	-1.043	-0.547	-1.843	-1.661	-2.342	-2.845	-2.52	-2.266	-4.029	-0.69	-3.715	-3.291	0	0	0	0	0	0	0	0	0	0	0	0	0	0	0	0	4 proliferative
tcga-29-1696	ov-ov III	III	-2.808	0.981	-2.133	-1.676	-0.175	-2.018	-2.469	-3.119	-2.696	-3.718	-1.876	-2.254	-0.4	-3.796	-3.113	0	0	0	0	0	0	0	0	0	0	0	0	0	0	0	0	3 differentiated
tcga-29-1697	ov-ov III	III	-2.448	1.055	-2.659	-1.452	-1.734	-2.236	-2.487	-2.196	-2.855	-4.225	-3.001	-3.07	-0.111	-4.154	-3.205	0	0	0	0	0	0	0	0	0	0	0	0	0	0	0	0	4 proliferative
tcga-29-1702	ov-ov III	III	-2.421	2.18	-0.67	-0.75	-0.135	-1.204	-2.086	-2.216	-1.888	-3.353	-1.932	-0.817	0.21	-2.391	-1.855	0	0	0	0	0	0	0	0	0	0	0	0	0	0	0	0	4 proliferative
tcga-29-1771	ov-ov III	III	-3.079	-0.244	-1.411	-1.04	0.895	-1.825	-1.851	-3.12	-2.071	-4.027	-1.487	-2.156	-0.834	-3.456	-1.89	0	0	0	0	0	0	0	0	0	0	0	0	0	0	0	0	3 differentiated
tcga-31-1950	ov-ov III	III	-2.263	-1.739	-2.187	-1.291	-2.006	-1.979	-2.731	-2.85	-2.852	-4.549	-3.905	-5.096	-0.922	-4.424	-3.242	0	0	0	0	0	0	0	0	0	0	0	0	0	0	0	0	1 immunoreactive
tcga-36-1571	ov-ov III	III	-2.366	-0.545	-0.912	0.224	0.495	-1.81	-1.742	-3.274	-1.965	-2.397	-1.567	-4.638	-0.079	-3.584	-1.756	0	0	0	0	0	0	0	0	0	0	0	0	0	0	0	0	4 proliferative
tcga-36-1575	ov-ov III	III	-3.827	3.285	-1.205	-0.977	-0.604	-2.353	-2.301	-3.085	-2.555	-4.364	-2.512	-4.014	-0.276	-3.909	-3.142	0	0	0	0	0	0	0	0	0	0	0	0	0	0	0	0	4 proliferative
tcga-57-1584	ov-ov III	III	-2.344	-0.565	-1.529	-0.786	-0.048	-3.156	-2.45	-2.8	-2.843	-2.144	-2.778	-4.426	-0.493	-4.178	-2.618	0	0	0	0	0	0	0	0	0	0	0	0	0	0	0	0	3 differentiated
tcga-61-1738	ov-ov III	III	-2.197	2.298	-2.602	-0.978	-1.292	-1.139	-2.039	-2.899	-1.93	-1.892	-1.528	-1.383	-0.871	-4.116	-2.627	0	0	0	0	0	0	0	0	0	0	0	0	0	0	0	0	1 immunoreactive
tcga-61-1907	ov-ov III	III	-2.695	-2.427	-2.598	-1.914	-3.12	-2.603	-2.711	-2.95	-2.596	-4.086	-3.293	-2.652	-0.865	-4.589	-2.649	0	0	0	0	0	0	0	0	0	0	0	0	0	0	0	0	1 immunoreactive
tcga-61-1995	ov-ov III	III	-2.125	-0.794	-1.868	-0.56	0.119	-2.264	-1.803	-2.616	-2.181	-3.853	-0.987	-2.993	-0.312	-4.188	-2.103	0	0	0	0	0	0	0	0	0	0	0	0	0	0	0	0	1 immunoreactive
tcga-61-2092	ov-ov III	III	-3.281	-2.545	-2.94	-2.184	-1.914	-3.39	-2.215	-4.064	-3.136	-3.572	-2.632	-3.922	-1.952	-4.582	-4.122	0	0	0	0	0	0	0	0	0	0	0	0	0	0	0	0	3 differentiated
tcga-61-2094	ov-ov III	III	-2.522	0.064	-1.925	-1.205	-0.281	-1.378	-1.639	-2.095	-2.205	-2.67	-1.655	-4.294	-0.73	-3.371	-2.694	0	0	0	0	0	0	0	0	0	0	0	0	0	0	0	0	1 immunoreactive
tcga-61-2109	ov-ov III	III	-2.354	-0.581	-2.029	-1.243	-0.184	-1.399	-2.192	-3.107	-2.485	-2.937	-2.289	-4.233	-1.477	-4.101	-2.168	0	0	0	0	0	0	0	0	0	0	0	0	0	0	0	0	3 differentiated
tcga-04-1343	ov-ov IV	IV	0.637	5.696	0.948	2.153	1.853	2.041	-0.793	-0.308	1.422	-1.197	0.841	2.672	1.314	0.158	1.334	1	1	1	1	1	1	1	1	1	1	1	1	1	1	1	1	2 mesenchymal
tcga-13-0908	ov-ov IV	IV	0.759	7.63	1.483	3.108	2.618	2.768	0.359	0.973	2.345	-0.843	2.258	3.677	2.476	0.934	2.172	1	1	1	1	1	1	1	1	1	1	1	1	1	1	1	1	2 mesenchymal
tcga-13-0911	ov-ov IV	IV	0.483	5.402	0.391	1.814	2.13	2.544	-0.318	0.624	2.206	-1.027	1.003	3.459	1.285	0.267	1.63	1	1	1	1	1	1	1	1	1	1	1	1	1	1	1	1	2 mesenchymal
tcga-13-1405	ov-ov IV	IV	0.694	5.707	1.475	2.026	2.509	3.108	-0.24	0.29	0.448	-0.444	1.419	3.273	1.946	0.145	1.709	1	1	1	1	1	1	1	1	1	1	1	1	1	1	1	1	2 mesenchymal
tcga-13-1410	ov-ov IV	IV	-0.334	5.637	0.67	1.351	1.617	1.929	-0.53	-1.045	0.212	-0.956	1.413	2.387	1.502	-0.6	0.931	1	1	1	1	1	1	1	1	1	1	1	1	1	1	1	1	1 immunoreactive
tcga-13-1485	ov-ov IV	IV	0.914	7.626	2.285	3.815	3.071	3.803	0.802	1.59	2.945	-0.322	2.911	4.891	2.462	1.506	1.432	1	1	1	1	1	1	1	1	1	1	1	1	1	1	1	1	2 mesenchymal
tcga-13-1487	ov-ov IV	IV	-0.425	6.752	1.279	2.409	1.892	2.321	-0.203	0.35	1.508	-0.248	1.193	3.074	1.528	-0.772	0.997	1	1	1	1	1	1	1	1	1	1	1	1	1	1	1	1	2 mesenchymal
tcga-13-1494	ov-ov IV	IV	2.011	7.146	2.103	3.619	3.23	3.229	0.69	0.264	2.076	-0.297	2.589	4.516	3.068	0.687	1.413	1	1	1	1	1	1	1	1	1	1	1	1	1	1	1	1	2 mesenchymal
tcga-13-1501	ov-ov IV	IV	-0.195	6.882	1.347	2.303	1.172	2.478	0.051	-0.257	2.197	-1.18	0.746	2.76	1.104	-0.721	1.165	1	1	1	1	1	1	1	1	1	1	1	1	1	1	1	1	2 mesenchymal
tcga-13-1509	ov-ov IV	IV	-0.439	7.349	1.197	2.212	2.076	2.81	0.142	0.212	2.496	-0.895	1.267	1.356	1.95	-0.107	1.504	1	1	1	1	1	1	1	1	1	1	1	1	1	1	1	1	2 mesenchymal
tcga-13-1511	ov-ov IV	IV	0.05	6.969	0.547	2.338	1.493	1.795	-0.989	-0.835	0.813	-0.066	1.259	3.075	1.143	-0.578	0.562	1	1	1	1	1	1	1	1	1	1	1	1	1	1	1	1	3 differentiated
tcga-23-1113	ov-ov IV	IV	-0.092	5.154	1.206	1.631	1.062	1.421	-0.469	-1.382	0.353	-1.452	0.682	2.806	0.843	-1.446	0.135	1	1	1	1	1	1	1	1	1	1	1	1	1	1	1	1	4 proliferative
tcga-23-2081	ov-ov IV	IV	-0.195	5.512	0.405	1.867	1.423	2.079	-0.483	-0.88	-0.091	-1.463	1.142	2.262	1.61	-0.76	1.217	1	1	1	1	1	1	1	1	1	1	1	1	1	1	1	1	3 differentiated
tcga-24-1417	ov-ov IV	IV	0.06	5.842	0.422	1.764	2.148	2.286	-0.612	-0.636	1.277	-0.243	1.851	2.559	1.452	-0.112	0.88	1	1	1	1	1	1	1	1	1	1	1	1	1	1	1	1	1 immunoreactive
tcga-24-2289	ov-ov IV	IV	1.24	7.463	2.102	3.314	3.383	3.458	0.233	1.395	2.757	0.03	2.144	2.833	2.251	1.741	2.471	1	1	1	1	1	1	1	1	1	1	1	1	1	1	1	1	2 mesenchymal
tcga-25-1623	ov-ov IV	IV	0.457	7.214	1.176	3.5	3.647	3.361	0.977	1.079	3.306	0.859	3.08	3.668	2.121	1.333	1.975	1	1	1	1	1	1	1	1	1	1	1	1	1	1	1	1	2 mesenchymal
tcga-25-2408	ov-ov IV	IV	0.538	7.849	1.414	3.347	3.527	3.765	0.081	0.277	2.524	-0.842	3.386	4.667	2.408	0.848	0.774	1	1	1	1	1	1	1	1	1	1	1	1	1	1	1	1	2 mesenchymal
tcga-25-2409	ov-ov IV	IV	-0.314	6.2	0.46	2.113	2.375	1.914	-0.522	-0.829	0.13	-1.185	1.251	2.672	1.173	-0.836	0.951	1	1	1	1	1	1	1	1	1	1	1	1	1	1	1	1	3 differentiated
tcga-29-1768	ov-ov IV	IV	1.381	7.42	1.766	3.272	3.689	3.748	0.761	0.903	2.08	1.791	3.083	4.779	2.546	1.319	2.582	1	1	1	1	1	1	1	1	1	1	1	1	1	1	1	1	2 mesenchymal
tcga-30-1857	ov-ov IV	IV	0.808	7.855	2.485	3.397	2.127	3.006	0.793	0.697	2.52	-1.111	1.687	3.368	2.307	0.257	1.544	1	1	1	1	1	1	1	1	1	1	1	1	1	1	1	1	2 mesenchymal
tcga-30-1862	ov-ov IV	IV	-0.314	6.248	0.391	2.895	3.061	2.538	-0.115	0.604	1.755	-1.103	1.834	2.853	1.62	-0.036	0.969	1	1	1	1	1	1	1	1	1	1	1	1	1	1	1	1	2 mesenchymal
tcga-30-1867	ov-ov IV	IV	0.997	7.323	1.181	3.557	3.264	3.732	0.949	0.447	2.423	-1.035	3.071	4.459	2.267	0.383	1.169	1	1	1	1	1	1	1	1	1	1	1	1	1	1	1	1	2 mesenchymal
tcga-31-1959	ov-ov IV	IV	1.027	7.088	1.17	3.026	3.024	3.114	0.202	1.058	2.308	0.211	2.401	4.053	2.411	1.634	1.779	1	1	1	1	1	1	1	1	1	1	1	1	1	1	1	1	2 mesenchymal
tcga-61-1737	ov-ov IV	IV	1.365	7.168	1.357	3.547	3.83	3.548	0.356	-0.002	1.71	1.104	2.962	4.834	2.488	0.668	1.494	1	1	1	1	1	1	1	1	1	1	1	1	1	1	1	1	2 mesenchymal
tcga-13-0889	ov-ov IV	IV	-0.526	5.224	-0.307	0.868	1.601	1.178	-0.602	-0.448	-0.152	-2.069	0.543	1.501	0.512	-1.617	-0.267	1	1	1	1	1	1	1	1	1	0	1	1	1	1	1	0.933333	1 immunoreactive
tcga-13-1412	ov-ov IV	IV	-0.834	6.617	1.273	2.058	1.321	1.963	-0.317	-0.668	2.12	-2.563	0.218	1.779	0.608	-1.564	0.695	1	1	1	1	1	1	1	1	1	0	1	1	1	1	1	0.933333	2 mesenchymal
tcga-13-1482	ov-ov IV	IV	-0.618	5.43	0.753	1.353	1.151	1.657	-1.035	-1.178	0.203	-2.382	0.686	1.675	1.208	-1.006	1.093	1	1	1	1	1	1	1	1	1	0	1	1	1	1	1	0.933333	3 differentiated
tcga-13-2060	ov-ov IV	IV	-0.234	5.916	0.317	1.835	0.835	1.289	-0.854	-0.947	1.168	-1.859	0.708	2.895	0.887	-0.604	0.262	1	1	1	1	0	1	1	1	1	1	1	1	1	1	1	0.933333	1 immunoreactive
tcga-04-1342	ov-ov IV	IV	-0.706	5.155	0.316	1.583	0.614	1.552	-0.697	-0.942	0.475	-2.615	0.168	1.366	0.847	-1.195	0.456	1	1	1	1	0	1	1	1	1	0	1	1	1	1	1	0.866667	3 differentiated
tcga-20-1687	ov-ov IV	IV	-2	5.522	-0.727	1.131	2.251	1.234	-0.992	-1.044	0.753	-0.455	1.628	1.502	0.861	-1.226	-0.303	0	1	0	1	1	1	1	1	1	1	1	1	1	1	1	0.866667	3 differentiated
tcga-61-1721	ov-ov IV	IV	0.126	2.394	1.027	1.675	4.726	-0.117	0.812	-0.66	-0.336	-0.496	1.218	0.896	1.708	-0.488	-0.353	1	0	1	1	1	0	1	1	1	1	1	1	1	1	1	0.866667	2 mesenchymal
tcga-13-0924	ov-ov IV	IV	-0.216	1.683	0.266	0.632	1.765	1.56	-0.888	-0.819	-1.015	-0.634	0.084	-1.369	0.848	-1.184	0.004	1	0	1	1	1	1	1	1	0	1	1	0	1	1	1	0.8	1 immunoreactive
tcga-25-1314	ov-ov IV	IV	-1.021	3.652	-0.496	0.611	1.286	0.901	-1.256	-1.835	-1.712	-1.74	-0.002	0.232	1.27	-1.777	-0.392	1	1	1	1	1	1	0	0	0	1	1	1	1	1	1	0.8	3 differentiated
tcga-25-1322	ov-ov IV	IV	-1.025	2.933	-0.315	0.836	2.368	1.363	-0.811	-1.371	-1.179	-1.9	0.957	1.638	0.496	-1.347	-0.037	1	0	1	1	1	1	1	1	0	0	1	1	1	1	1	0.8	1 immunoreactive
tcga-23-2084	ov-ov IV	IV	-0.962	1.994	0.534	1.174	1.551	0.346	-1.08	-1.147	-0.57	-2.042	-0.439	-2.59	0.213	-1.27	-0.373	1	0	1	1	1	1	1	1	1	0	0	0	0	1	1	0.666667	1 immunoreactive
tcga-13-0903	ov-ov IV	IV	-1.199	4.642	-0.27	0.604	-0.435	0.774	-1.345	-1.05	0.916	-2.672	-0.681	-0.685	-0.219	-1.692	-0.366	1	1	1	1	0	1	0	1	1	0	0	0	0	1	1	0.6	3 differentiated
tcga-59-2350	ov-ov IV	IV	-1.017	4.513	-0.691	0.335	-0.866	0.065	-1.632	0.156	-0.435	-1.709	-0.268	0.337	0.341	-1.594	-1.348	1	1	0	1	0	0	0	1	1	1	1	1	0	1	0	0.6	4 proliferative
tcga-59-2355	ov-ov IV	IV	-1.74	2.905	0.405	0.298	1.927	0.32	-0.158	-0.872	-0.509	-0.253	-1.085	-0.638	0.615	-1.424	0.198	0	0	1	0	1	0	1	1	1	1	0	0	1	1	1	0.6	3 differentiated
tcga-13-1488	ov-ov IV	IV	-0.89	4.515	-0.55	0.697	0.282	0.863	-1.716	-1.78	-0.101	-1.077	-0.285	1.069	-0.025	-2.296	-0.915	1	1	0	1	0	1	0	0	1	1	1	1	0	0	0	0.533333	1 immunoreactive
tcga-25-1313	ov-ov IV	IV	-1.757	1.285	-0.396	0.097	3.039	0.919	-0.397	-1.629	-1.597	-3.033	0.65	-0.685	0.91	-1.922	-0.477	0	0	1	0	1	1	1	0	0	0	1	0	1	1	1	0.533333	1 immunoreactive
tcga-04-1347	ov-ov IV	IV	-1.573	6.153	-0.933	0.39	-0.021	0.247	-0.821	-0.391	-0.589	-1.729	-0.403	-0.132	0.316	-1.983	-0.618	0	1	0	1	0	0	1	1	1	1	0	0	0	1	0	0.466667	4 proliferative
tcga-13-1477	ov-ov IV	IV	-1.509	4.331	-0.174	0.622	0.716	0.692	-1.116	-1.731	-0.188	-3.262	-0.98	-0.989	0.868	-2.203	-0.65	0	1	1	1	0	1	1	0	1	0	0	0	1	0	0	0.466667	4 proliferative
tcga-09-1662	ov-ov IV	IV	-1.743	2.747	-0.846	0.497	1.536	0.721	-1.476	-1.382	-1.603	-2.255	-0.512	-0.98	0.233	-2.06	-0.362	0	0	0	1	1	1	0	1	0	0	0	0	0	1	1	0.4	3 differentiated
tcga-25-1325	ov-ov IV	IV	-0.917	3.413	-0.965	0.2	0.395	0.231	-1.316	-2.226	-0.277	-2.41	0.102	1.578	0.094	-1.995	-1.101	1	1	0	0	0	0	0	0	1	0	1	1	0	1	0	0.4	4 proliferative
tcga-04-1349	ov-ov IV	IV	-1.466	4.279	-0.628	0.164	0.778	0.584	-1.067	-1.98	-0.086	-1.515	-0.709	-0.39	-0.515	-2.763	-0.758	0	1	0	0	0	1	1	0	1	1	0	0	0	0	0	0.333333	3 differentiated
tcga-04-1638	ov-ov IV	IV	-0.609	0.225	-0.829	-0.845	-1.147	-0.298	-0.165	-1.594	-0.444	-1.052	-0.875	-0.057	-1.426	-3.907	-1.642	1	0	0	0	0	0	1	1	1	1	0	0	0	0	0	0.333333	3 differentiated
tcga-24-1847	ov-ov IV	IV	-2.247	1.64	-0.342	0.091	1.521	0.354	-2.116	-1.796	-1.692	-2.083	-1.008	-0.531	0.333	-1.882	0.299	0	0	1	0	1	1	0	0	0	0	0	0	0	1	1	0.333333	1 immunoreactive
tcga-09-1673	ov-ov IV	IV	-2.783	2.274	-2.677	-1.652	-3.628	-2.878	-0.887	-3.318	-3.436	-1.541	-0.383	-2.134	0.391	-5.034	-2.601	0	0	0	0	0	0	1	0	0	1	1	0	1	0	0	0.266667	4 proliferative
tcga-13-0891	ov-ov IV	IV	-1.391	1.085	-1.494	-0.474	-2.05	-1.339	-0.878	-1.975	-1.794	-0.285	-1.732	0.093	-0.035	-3.337	-2.005	0	0	0	0	0	0	1	0	0	1	0	1	0	0	0	0.2	3 differentiated
tcga-23-2072	ov-ov IV	IV	-1.986	2.838	0.009	0.63	0.708	-0.377	-1.555	-2.419	-0.904	-2.734	-0.472	-1.163	0.181	-2.621	0.537	0	0	1	1	0	0	0	0	0	0	0	0	0	0	1	0.2	3 differentiated
tcga-24-1104	ov-ov IV	IV	-1.892	0.47	-0.982	0.261	1.871	-0.469	-0.913	-2.005	-0.834	-2.647	-0.811	-1.636	0.077	-2.002	-0.584	0	0	0	0	1	0	1	0	0	0	0	0	0	1	0	0.2	3 differentiated
tcga-24-2027	ov-ov IV	IV	-1.305	1.042	-0.21	-0.128	0.694	-3.812	-1.713	-3.074	-2.517	-4.948	-0.649	-2.156	0.707	-4.358	-0.523	1	0	1	0	0	0	0	0	0	0	0	0	1	0	0	0.2	4 proliferative
tcga-61-2111	ov-ov IV	IV	-2.208	-0.929	-1.122	-0.248	0.648	-0.205	-1.337	-3.423	-0.6	-3.42	0.386	-0.614	-0.402	-4.269	-0.306	0	0	0	0	0	0	0	0	1	0	1	0	0	0	1	0.2	4 proliferative
tcga-61-1901	ov-ov IV	IV	-1.865	0.702	-1.388	-0.552	2.198	-1.591	-1.167	-2.998	-2.213	-3.474	-0.303	-3.042	0.118	-3.74	-1.873	0	0	0	0	1	0	0	0	0	0	1	0	0	0	0	0.133333	3 differentiated
tcga-13-0755	ov-ov IV	IV	-1.714	1.501	-1.346	-0.591	0.86	-1.231	-0.832	-2.265	-1.672	-3.784	-0.407	-0.835	-0.72	-2.759	-1.347	0	0	0	0	0	0	1	0	0	0	0	0	0	0	0	0.0666667	1 immunoreactive
tcga-23-1031	ov-ov IV	IV	-2.49	4.34	-1.759	-1.478	-0.973	-2.039	-1.897	-3.273	-2.841	-2.038	-2.694	-4.61	-0.209	-4.472	-2.583	0	1	0	0	0	0	0	0	0	0	0	0	0	0	0	0.0666667	4 proliferative
tcga-23-1032	ov-ov IV	IV	-3.701	-1.967	-2.381	-2.349	-2.265	-4.425	-2.738	-1.395	-3.679	-5.3	-3.445	-5.171	-0.818	-5.702	-3.755	0	0	0	0	0	0	0	1	0	0	0	0	0	0	0	0.0666667	4 proliferative
tcga-25-1312	ov-ov IV	IV	-2.399	0.26	-0.999	-0.869	1.009	-1.445	-1.144	-2.982	-2.563	-2.716	-0.876	-4.051	0.251	-3.845	-2.329	0	0	0	0	0	0	1	0	0	0	0	0	0	0	0	0.0666667	4 proliferative
tcga-29-1762	ov-ov IV	IV	-2.376	1.014	-1.327	-0.587	0.572	-2.808	-1.626	-3.02	-3.198	-2.691	-1.468	-1.176	0.396	-3.27	-1.187	0	0	0	0	0	0	0	0	0	0	0	0	1	0	0	0.0666667	4 proliferative
tcga-36-1578	ov-ov IV	IV	-1.938	3.865	-1.825	-0.685	-0.33	-0.915	-2.02	-1.797	-1.723	-4.455	-0.71	-0.344	-0.623	-2.759	-1.71	0	1	0	0	0	0	0	0	0	0	0	0	0	0	0	0.0666667	1 immunoreactive
tcga-61-1918	ov-ov IV	IV	-2.663	0.457	-1.518	0.301	1.665	-0.484	-1.552	-2.134	-1.801	-3.33	-0.635	-1.6	-0.235	-2.66	-1.32	0	0	0	0	1	0	0	0	0	0	0	0	0	0	0	0.0666667	3 differentiated
tcga-04-1536	ov-ov IV	IV	-2.904	2.613	-1.899	-0.782	0.653	-1.359	-1.541	-2.465	-2.603	-3.981	-1.572	-2.326	-0.201	-3.269	-2.157	0	0	0	0	0	0	0	0	0	0	0	0	0	0	0	0	3 differentiated
tcga-09-2045	ov-ov IV	IV	-2.29	2.596	-1.111	-0.133	0.034	-0.645	-1.614	-2.707	-1.205	-3.019	-1.133	0.01	-0.473	-2.914	-1.683	0	0	0	0	0	0	0	0	0	0	0	0	0	0	0	0	3 differentiated
tcga-23-1021	ov-ov IV	IV	-2.79	1.492	-0.76	-0.403	0.718	-0.249	-1.588	-2.218	-2.019	-3.918	-1.139	-1.518	0.208	-3.256	-0.959	0	0	0	0	0	0	0	0	0	0	0	0	0	0	0	0	3 differentiated
tcga-23-1024	ov-ov IV	IV	-2.253	-0.346	-1.984	-1.26	-2.471	-4.048	-1.921	-2.942	-3.083	-5.512	-3.777	-4.856	-0.644	-3.916	-0.666	0	0	0	0	0	0	0	0	0	0	0	0	0	0	0	0	4 proliferative
tcga-23-1107	ov-ov IV	IV	-2.173	2.61	-1.803	-0.558	-0.965	-0.105	-1.799	-2.409	-1.548	-2.124	-1.304	-0.532	-0.737	-2.911	-1.194	0	0	0	0	0	0	0	0	0	0	0	0	0	0	0	0	4 proliferative
tcga-24-0979	ov-ov IV	IV	-1.777	0.186	-1.007	-0.514	-0.821	-3.188	-1.681	-3.138	-2.694	-3.341	-2.046	-4.863	-0.203	-4.408	-0.669	0	0	0	0	0	0	0	0	0	0	0	0	0	0	0	0	3 differentiated
tcga-24-1416	ov-ov IV	IV	-2.43	1.434	-1.282	-1.008	-0.633	-3.134	-1.634	-3.365	-1.832	-2.038	-2.335	-1.842	-0.479	-4.453	-1.516	0	0	0	0	0	0	0	0	0	0	0	0	0	0	0	0	3 differentiated
tcga-25-1632	ov-ov IV	IV	-1.938	3.274	-1.286	-0.174	-0.13	-1.395	-2.196	-2.898	-2.079	-4.241	-0.999	-0.607	0.078	-3.355	-1.991	0	0	0	0	0	0	0	0	0	0	0	0	0	0	0	0	4 proliferative
tcga-25-2392	ov-ov IV	IV	-1.468	1.727	-0.949	-0.473	0.314	0.162	-1.71	-2.134	-1.534	-2.431	-1.489	-1.291	-0.416	-2.932	-1.654	0	0	0	0	0	0	0	0	0	0	0	0	0	0	0	0	1 immunoreactive
tcga-25-2397	ov-ov IV	IV	-1.62	2.336	-2.465	-1.415	-1.097	-1.9	-2.253	-2.892	-2.834	-3.289	-2.228	-1.804	-1.045	-4.348	-1.773	0	0	0	0	0	0	0	0	0	0	0	0	0	0	0	0	3 differentiated
tcga-30-1714	ov-ov IV	IV	-2.549	2.238	-1.357	-0.626	0.631	-2.087	-1.192	-2.825	-2.168	-2.959	-1.773	-2.691	-0.576	-3.749	-1.413	0	0	0	0	0	0	0	0	0	0	0	0	0	0	0	0	3 differentiated
tcga-30-1866	ov-ov IV	IV	-1.878	2.685	-1.972	-0.489	-0.108	-0.54	-2.119	-2.669	-1.85	-3.207	-0.884	-0.49	-0.267	-3.176	-2.564	0	0	0	0	0	0	0	0	0	0	0	0	0	0	0	0	4 proliferative
tcga-61-1728	ov-ov IV	IV	-2.5	1.557	-1.379	-0.447	0.916	-0.102	-2.12	-2.052	-2.086	-1.884	-0.428	-0.961	0.319	-3.207	-1.361	0	0	0	0	0	0	0	0	0	0	0	0	0	0	0	0	3 differentiated

## Sheet: Table S5
Sample	GROUP	Stage	Grade	Origin	Histology	Type	Collection	GROUP	POSTN	COL11A1	LUM	INHBA	FAP	VCAN	THBS2	FN1	ADAM12	LOX	COL5A2	COL5A1	SPARC	FBN1	DCN	POSTN	COL11A1	LUM	INHBA	FAP	VCAN	THBS2	FN1	ADAM12	LOX	COL5A2	COL5A1	SPARC	FBN1	DCN	Score	Molecular_subtypes
GSM249744	ov-ov I-II	I+II	3	ovary	ser/papser	malignant	ov	ov-ov I-II	5.65674	7.29482	8.12962	4.12921	4.84436	6.53893	6.84429	9.4628	4.75773	4.58898	7.98898	7.91616	11.242	7.55335	8.50191	0	1	0	0	0	0	0	0	0	0	0	0	0	0	0	0.0666667	c5
GSM249783	ov-ov I-II	I+II	3	ovary	ser/papser	malignant	ov	ov-ov I-II	6.15167	4.73587	7.17283	6.12281	5.13612	9.35856	8.52901	10.5905	5.9373	4.66812	8.02319	8.05107	11.5112	8.05497	9.96536	0	0	0	0	0	0	1	0	1	0	0	0	1	0	0	0.2	c4
GSM249788	ov-ov I-II	I+II	3	ovary	ser/papser	malignant	ov	ov-ov I-II	6.22607	4.03702	8.85431	5.33845	5.10941	7.44357	8.19759	11.3839	3.8771	5.69963	7.65543	7.69062	11.165	8.02896	10.21	0	0	0	0	0	0	1	0	0	0	0	0	0	0	0	0.0666667	c2			Molecular_subtype
GSM249793	ov-ov I-II	I+II	3	ovary	ser/papser	malignant	ov	ov-ov I-II	10.6855	6.93839	9.36368	6.02855	6.76272	8.70938	7.74285	11.926	6.82253	5.17489	9.04162	8.35189	11.3788	7.16241	9.09102	1	0	0	0	1	0	0	1	1	0	1	1	0	0	0	0.4	c4			non-mesenchymal	mesenchymal/c1	Total
GSM249794	ov-ov I-II	I+II	2	ovary	ser/papser	malignant	ov	ov-ov I-II	4.54754	4.80571	6.37517	4.20458	5.02484	5.46243	5.96063	9.37664	3.68431	4.71073	7.32574	6.66785	10.2677	6.8242	9.82455	0	0	0	0	0	0	0	0	0	0	0	0	0	0	0	0	c4		Score-0	94	1	95
GSM249808	ov-ov I-II	I+II	3	ovary	ser/papser	malignant	ov	ov-ov I-II	6.30068	6.06088	9.94961	6.27423	5.4512	9.44258	9.01548	11.409	4.03537	5.35069	8.38341	8.28139	11.2712	8.52243	10.9481	0	0	1	0	0	1	1	0	0	0	1	1	0	1	1	0.466667	c2		Score-1	18	71	89
GSM249850	ov-ov I-II	I+II	2	ovary	ser/papser	malignant	ov	ov-ov I-II	9.43635	7.85892	6.39904	5.69019	5.41657	10.7223	5.30937	11.9637	4.63763	6.846	12.558	8.16014	10.6312	9.24981	6.15362	1	1	0	0	0	1	0	1	0	1	1	0	0	1	0	0.466667	c5		Total	112	72	184
GSM249874	ov-ov I-II	I+II	2	ovary	ser/papser	malignant	ov	ov-ov I-II	10.476	8.37628	10.651	7.80984	8.20241	10.4238	8.94662	12.5241	5.8304	6.30923	9.13962	8.72663	11.9222	8.90224	12.1768	1	1	1	1	1	1	1	1	1	1	1	1	1	1	1	1	c2
GSM249889	ov-ov I-II	I+II	2	ovary	ser/papser	malignant	ov	ov-ov I-II	4.23845	5.0478	7.80925	6.01576	5.81369	9.46027	7.84596	11.3498	4.10266	4.56836	8.98212	7.90457	11.3503	8.44336	11.1485	0	0	0	0	0	1	0	0	0	0	1	0	0	1	1	0.266667	c2		Kappa	0.792
GSM249928	ov-ov I-II	I+II	3	ovary	ser/papser	malignant	ov	ov-ov I-II	3.62251	6.33713	7.83389	3.82845	5.44787	6.83979	5.62865	9.19688	3.69472	4.74895	6.95833	6.14822	10.8535	6.73557	10.2183	0	0	0	0	0	0	0	0	0	0	0	0	0	0	0	0	c5
GSM249954	ov-ov I-II	I+II	2	ovary	ser/papser	malignant	ov	ov-ov I-II	4.22798	5.00394	7.44692	8.40228	4.41912	7.67349	6.20424	9.92956	3.92798	4.49571	7.06184	7.20334	10.4787	7.90917	9.16163	0	0	0	1	0	0	0	0	0	0	0	0	0	0	0	0.0666667	c4
GSM249981	ov-ov I-II	I+II	2	ovary	ser/papser	malignant	ov	ov-ov I-II	8.99508	4.87916	6.40685	4.9756	5.37783	6.56062	5.44689	9.84233	3.86466	3.79277	7.10928	6.39958	11.3102	6.46169	7.0157	1	0	0	0	0	0	0	0	0	0	0	0	0	0	0	0.0666667	c4
GSM249993	ov-ov I-II	I+II	3	ovary	ser/papser	malignant	ov	ov-ov I-II	9.9193	8.46336	9.63896	7.1174	6.52585	9.62775	8.64643	12.0976	5.81289	6.83665	8.6455	7.78096	11.514	7.89593	9.60463	1	1	1	1	1	1	1	1	1	1	1	0	1	0	0	0.8	c2
GSM249998	ov-ov I-II	I+II	3	ovary	ser/papser	malignant	ov	ov-ov I-II	3.84182	3.91742	8.42335	3.40458	4.62059	6.07167	5.1157	7.81428	3.78083	4.1027	5.83764	6.1835	9.45117	5.58005	10.4289	0	0	0	0	0	0	0	0	0	0	0	0	0	0	0	0	c4
GSM249736	ov-ov III+IV	III+IV	3	ovary	ser/papser	malignant	ov	ov-ov III+IV	7.66502	7.02906	10.4642	5.38549	6.26136	10.7921	6.85468	12.0321	5.25449	8.0394	9.79342	8.29095	11.8471	8.15562	10.2768	0	0	1	0	1	1	0	1	1	1	1	1	1	0	0	0.6	c5
GSM249739	ov-ov III+IV	III+IV	3	ovary	ser/papser	malignant	ov	ov-ov III+IV	11.6603	10.3944	11.3973	8.58672	8.75641	10.8428	10.341	13.064	7.8824	9.20224	10.8972	10.36	12.7114	9.36644	12.0027	1	1	1	1	1	1	1	1	1	1	1	1	1	1	1	1	c1
GSM249740	ov-ov III+IV	III+IV	3	ovary	ser/papser	malignant	ov	ov-ov III+IV	11.9177	12.5945	11.7907	10.7324	9.84602	12.1033	11.4621	13.6472	8.37343	9.93565	11.5908	11.1842	13.1983	11.0838	12.0497	1	1	1	1	1	1	1	1	1	1	1	1	1	1	1	1	c1
GSM249741	ov-ov III+IV	III+IV	3	ovary	ser/papser	malignant	ov	ov-ov III+IV	11.3727	10.8722	11.7208	9.07627	9.36314	11.2306	10.4269	13.2091	8.11565	9.39997	11.2146	10.596	12.9921	9.78341	12.0399	1	1	1	1	1	1	1	1	1	1	1	1	1	1	1	1	c1
GSM249742	ov-ov III+IV	III+IV	2	ovary	ser/papser	malignant	ov	ov-ov III+IV	12.5624	12.1957	11.9527	10.8138	9.85052	12.1155	11.5089	13.6201	8.88463	9.82914	11.7823	11.4679	13.2439	11.0106	12.2235	1	1	1	1	1	1	1	1	1	1	1	1	1	1	1	1	c1
GSM249743	ov-ov III+IV	III+IV	3	ovary	ser/papser	malignant	ov	ov-ov III+IV	12.7697	11.556	11.8373	10.2354	10.1561	11.7255	11.525	13.4471	9.86913	9.25916	11.9507	11.676	13.1866	10.7988	12.2114	1	1	1	1	1	1	1	1	1	1	1	1	1	1	1	1	c1
GSM249745	ov-ov III+IV	III+IV	3	ovary	ser/papser	malignant	ov	ov-ov III+IV	11.5815	11.1074	11.4297	9.39513	9.19209	11.3824	10.9077	13.4318	8.32576	8.77287	11.0632	10.8109	12.9043	10.015	11.9968	1	1	1	1	1	1	1	1	1	1	1	1	1	1	1	1	c1
GSM249746	ov-ov III+IV	III+IV	3	ovary	ser/papser	malignant	ov	ov-ov III+IV	3.95154	4.42601	8.19398	4.40459	5.32055	7.41143	6.06486	9.82266	3.6941	3.99119	7.06175	7.2574	10.1996	7.00062	9.23809	0	0	0	0	0	0	0	0	0	0	0	0	0	0	0	0	c4
GSM249749	ov-ov III+IV	III+IV	3	ovary	ser/papser	malignant	ov	ov-ov III+IV	3.83494	4.09469	8.81549	4.81465	5.46739	8.79693	8.09184	11.5829	4.44495	5.69017	8.84647	8.6553	11.8761	8.45371	11.5367	0	0	0	0	0	0	1	1	0	0	1	1	1	1	1	0.466667	c2
GSM249750	ov-ov III+IV	III+IV	3	ovary	ser/papser	malignant	ov	ov-ov III+IV	13.359	11.0422	12.1874	9.30475	10.4136	11.8454	11.387	13.7561	10.4367	9.93851	12.2208	12.1226	13.5766	10.7574	12.923	1	1	1	1	1	1	1	1	1	1	1	1	1	1	1	1	c1
GSM249751	ov-ov III+IV	III+IV	3	ovary	ser/papser	malignant	ov	ov-ov III+IV	11.7396	10.9679	11.4101	8.89661	9.67424	11.2572	10.2618	13.1686	7.78888	8.74046	11.072	10.7558	12.9883	9.81921	12.8361	1	1	1	1	1	1	1	1	1	1	1	1	1	1	1	1	c2
GSM249752	ov-ov III+IV	III+IV	3	ovary	ser/papser	malignant	ov	ov-ov III+IV	11.8517	11.3536	11.7264	8.74021	9.38891	11.2506	10.2867	12.8812	8.77304	8.28817	11.4138	10.6963	13.3092	10.3671	11.7561	1	1	1	1	1	1	1	1	1	1	1	1	1	1	1	1	c1
GSM249754	ov-ov III+IV	III+IV	3	ovary	ser/papser	malignant	ov	ov-ov III+IV	3.53895	4.12419	3.80325	3.928	4.97482	4.81074	4.61312	8.75177	3.6511	7.34172	4.70268	5.72145	10.0419	7.25607	6.56114	0	0	0	0	0	0	0	0	0	1	0	0	0	0	0	0.0666667	c4
GSM249755	ov-ov III+IV	III+IV	3	ovary	ser/papser	malignant	ov	ov-ov III+IV	11.1964	9.89142	11.6589	9.40648	8.88528	11.6551	10.0906	13.075	5.31937	8.08025	9.92845	10.1264	12.6088	10.3077	12.274	1	1	1	1	1	1	1	1	1	1	1	1	1	1	1	1	c5
GSM249756	ov-ov III+IV	III+IV	2	ovary	ser/papser	malignant	ov	ov-ov III+IV	10.1844	8.8987	10.1638	7.75934	7.52052	9.85617	9.21315	12.9095	6.01534	6.55366	8.2372	8.85147	11.1869	8.44187	10.8435	1	1	1	1	1	1	1	1	1	1	0	1	0	1	1	0.866667	c2
GSM249759	ov-ov III+IV	III+IV	3	ovary	ser/papser	malignant	ov	ov-ov III+IV	11.9438	11.9964	12.0452	11.0611	10.0088	12.0286	11.3171	13.5546	9.10457	9.62618	11.6508	11.0057	13.3226	10.8918	12.6728	1	1	1	1	1	1	1	1	1	1	1	1	1	1	1	1	c1
GSM249760	ov-ov III+IV	III+IV	3	ovary	ser/papser	malignant	ov	ov-ov III+IV	10.5279	4.7978	10.3966	7.70912	7.26937	9.76758	8.52956	11.5956	5.51504	8.25713	8.92177	7.72455	10.7151	8.10606	10.785	1	0	1	1	1	1	1	1	1	1	1	0	0	0	1	0.733333	c2
GSM249762	ov-ov III+IV	III+IV	2	ovary	ser/papser	malignant	ov	ov-ov III+IV	11.4297	6.96717	11.1416	7.64699	8.397	10.33	9.09077	12.9753	6.14563	6.97622	9.03596	8.4925	11.8052	9.79663	12.5688	1	0	1	1	1	1	1	1	1	1	1	1	1	1	1	0.933333	c2
GSM249763	ov-ov III+IV	III+IV	2	ovary	ser/papser	malignant	ov	ov-ov III+IV	6.70078	5.72131	7.98812	6.65286	5.15522	8.64183	7.3258	10.6052	4.15905	5.83165	7.46567	7.09248	10.9001	8.6745	10.9749	0	0	0	1	0	0	0	0	0	0	0	0	0	1	1	0.2	c2
GSM249766	ov-ov III+IV	III+IV	3	ovary	ser/papser	malignant	ov	ov-ov III+IV	8.63876	6.11714	9.65701	6.62778	6.32909	7.14396	7.59386	10.6363	4.45436	5.20385	7.32979	6.53775	10.4042	7.45192	11.8062	1	0	1	1	1	0	0	0	0	0	0	0	0	0	1	0.333333	c4
GSM249769	ov-ov III+IV	III+IV	3	ovary	ser/papser	malignant	ov	ov-ov III+IV	4.70018	5.56364	8.27217	4.16267	4.64451	6.81295	6.19453	9.07439	4.11308	4.55233	7.11601	7.11841	10.5256	6.79994	9.97154	0	0	0	0	0	0	0	0	0	0	0	0	0	0	0	0	c5
GSM249770	ov-ov III+IV	III+IV	3	ovary	ser/papser	malignant	ov	ov-ov III+IV	4.46167	3.92458	6.72137	4.02507	4.83061	8.51341	6.47389	10.035	3.58616	4.05642	7.01691	7.08817	10.0427	6.11191	9.91681	0	0	0	0	0	0	0	0	0	0	0	0	0	0	0	0	c4
GSM249774	ov-ov III+IV	III+IV	3	ovary	ser/papser	malignant	ov	ov-ov III+IV	7.64329	6.09792	8.28396	4.37943	6.14249	7.65181	5.45656	10.6172	3.59824	7.9211	6.81757	5.44223	10.2568	7.08219	9.50987	0	0	0	0	0	0	0	0	0	1	0	0	0	0	0	0.0666667	c4
GSM249775	ov-ov III+IV	III+IV	3	ovary	ser/papser	malignant	ov	ov-ov III+IV	4.11957	4.3498	9.53338	5.00412	5.57385	7.26909	6.19469	9.89908	3.83233	6.18258	7.32435	6.40833	10.3002	7.80061	10.5142	0	0	1	0	0	0	0	0	0	0	0	0	0	0	0	0.0666667	c4
GSM249777	ov-ov III+IV	III+IV	3	ovary	ser/papser	malignant	ov	ov-ov III+IV	5.44833	4.55104	8.79176	4.75582	5.78444	8.44326	5.80191	10.5569	4.14675	4.82919	7.38295	6.67018	11.2854	6.73257	10.0117	0	0	0	0	0	0	0	0	0	0	0	0	0	0	0	0	c5
GSM249778	ov-ov III+IV	III+IV	2	ovary	ser/papser	malignant	ov	ov-ov III+IV	6.71175	3.57062	7.64457	5.6345	4.98524	7.88258	6.22129	9.88485	3.8511	4.97987	6.83514	7.18091	10.1173	7.37633	9.19285	0	0	0	0	0	0	0	0	0	0	0	0	0	0	0	0	c4
GSM249780	ov-ov III+IV	III+IV	2	ovary	ser/papser	malignant	ov	ov-ov III+IV	12.648	9.24323	11.4915	8.76877	8.54669	10.5652	9.38433	12.8924	8.81673	7.33632	10.3754	9.84886	12.2403	8.90429	11.3945	1	1	1	1	1	1	1	1	1	1	1	1	1	1	1	1	c1
GSM249785	ov-ov III+IV	III+IV	3	ovary	ser/papser	malignant	ov	ov-ov III+IV	10.2912	6.29236	10.0265	7.17397	6.4876	8.87654	7.73952	9.81749	4.82848	6.07457	9.09793	8.52554	11.1116	8.16113	9.29233	1	0	1	1	1	0	0	0	1	0	1	1	0	0	0	0.466667	c5
GSM249799	ov-ov III+IV	III+IV	2	ovary	ser/papser	malignant	ov	ov-ov III+IV	5.60338	3.95513	8.05482	4.22108	5.3516	8.46169	5.53856	9.69132	3.7993	4.52992	6.95623	7.58846	11.1277	7.44619	10.7578	0	0	0	0	0	0	0	0	0	0	0	0	0	0	0	0	c5
GSM249802	ov-ov III+IV	III+IV	2	ovary	ser/papser	malignant	ov	ov-ov III+IV	4.40852	4.10437	8.26485	3.9238	5.0793	6.17183	6.54271	11.1603	5.36083	6.38833	6.52437	7.89068	11.3661	6.81799	9.18812	0	0	0	0	0	0	0	0	1	1	0	0	0	0	0	0.133333	c4
GSM249803	ov-ov III+IV	III+IV	2	ovary	ser/papser	malignant	ov	ov-ov III+IV	11.4499	10.5682	11.3757	9.44	9.0497	11.1402	10.3564	13.1891	7.80353	8.52483	10.368	9.9805	12.6338	10.1607	11.8216	1	1	1	1	1	1	1	1	1	1	1	1	1	1	1	1	c1
GSM249805	ov-ov III+IV	III+IV	3	ovary	ser/papser	malignant	ov	ov-ov III+IV	11.2936	8.81431	11.1407	8.81289	9.03807	10.92	9.8079	12.9485	6.89261	9.54474	10.1072	9.46163	12.3888	8.81785	11.4559	1	1	1	1	1	1	1	1	1	1	1	1	1	1	1	1	c2
GSM249809	ov-ov III+IV	III+IV	3	ovary	ser/papser	malignant	ov	ov-ov III+IV	10.9064	8.29225	10.7337	9.32291	9.42597	11.2407	10.381	13.0966	7.44672	8.20067	10.1412	10.3716	12.635	10.1894	12.5874	1	1	1	1	1	1	1	1	1	1	1	1	1	1	1	1	c1
GSM249811	ov-ov III+IV	III+IV	2	ovary	ser/papser	malignant	ov	ov-ov III+IV	10.7978	8.75406	11.4289	7.58226	8.12689	10.7149	9.20887	12.931	7.7582	7.76815	9.53085	9.25888	12.0279	8.24272	11.6	1	1	1	1	1	1	1	1	1	1	1	1	1	1	1	1	c2
GSM249812	ov-ov III+IV	III+IV	2	ovary	ser/papser	malignant	ov	ov-ov III+IV	5.73806	8.14657	8.18229	4.58189	5.15093	7.0863	5.65358	8.91411	3.85435	4.29998	6.35377	6.97564	11.1613	6.94844	9.30375	0	1	0	0	0	0	0	0	0	0	0	0	0	0	0	0.0666667	c5
GSM249815	ov-ov III+IV	III+IV	2	ovary	ser/papser	malignant	ov	ov-ov III+IV	11.1607	8.29538	11.3496	8.19319	8.20529	10.6275	9.3119	12.3704	6.44245	9.10919	9.76794	8.68881	12.0344	8.89786	11.418	1	1	1	1	1	1	1	1	1	1	1	1	1	1	1	1	c2
GSM249819	ov-ov III+IV	III+IV	2	ovary	ser/papser	malignant	ov	ov-ov III+IV	4.67026	5.93014	8.78946	5.26732	5.13507	8.68792	6.77002	10.1077	4.14232	4.98662	7.72738	8.55021	10.2233	6.72638	9.9683	0	0	0	0	0	0	0	0	0	0	0	1	0	0	0	0.0666667	c4
GSM249820	ov-ov III+IV	III+IV	3	ovary	ser/papser	malignant	ov	ov-ov III+IV	11.4688	8.38172	11.4514	8.68804	8.44049	10.3395	9.44605	12.3672	7.13086	7.76784	9.39364	9.05535	11.8916	7.91776	11.2966	1	1	1	1	1	1	1	1	1	1	1	1	1	0	1	0.933333	c2
GSM249821	ov-ov III+IV	III+IV	2	ovary	ser/papser	malignant	ov	ov-ov III+IV	12.494	12.1853	12.1706	11.4797	11.1688	12.5001	11.9937	14.0573	10.0019	11.2174	12.0424	12.3676	13.8276	11.5319	13.0322	1	1	1	1	1	1	1	1	1	1	1	1	1	1	1	1	c1
GSM249824	ov-ov III+IV	III+IV	2	ovary	ser/papser	malignant	ov	ov-ov III+IV	7.90054	9.54503	10.2494	6.59897	7.35222	9.45887	8.59129	12.7622	5.01706	7.15416	8.68052	9.20937	12.2102	8.76459	11.4644	1	1	1	1	1	1	1	1	1	1	1	1	1	1	1	1	c5
GSM249825	ov-ov III+IV	III+IV	3	ovary	ser/papser	malignant	ov	ov-ov III+IV	12.2346	10.07	11.7704	9.42514	9.4392	10.9843	9.64441	12.4805	7.17502	8.03714	10.4735	9.26439	12.1847	9.24387	11.9669	1	1	1	1	1	1	1	1	1	1	1	1	1	1	1	1	c2
GSM249827	ov-ov III+IV	III+IV	3	ovary	ser/papser	malignant	ov	ov-ov III+IV	6.97332	7.1097	10.0258	7.09085	7.10915	10.1961	7.67961	11.5747	4.3986	5.59962	8.96021	8.91157	12.2542	9.48597	12.5072	0	0	1	1	1	1	0	1	0	0	1	1	1	1	1	0.666667	c5
GSM249832	ov-ov III+IV	III+IV	2	ovary	ser/papser	malignant	ov	ov-ov III+IV	6.01663	4.82086	6.32166	4.91496	4.2274	9.20748	5.61252	10.9825	5.22579	4.73701	7.51672	8.30155	11.4331	7.18526	8.77517	0	0	0	0	0	0	0	0	1	0	0	1	1	0	0	0.2	c4
GSM249833	ov-ov III+IV	III+IV	3	ovary	ser/papser	malignant	ov	ov-ov III+IV	5.23047	6.01183	9.59317	7.02669	7.30604	8.99537	8.13976	11.5825	3.97479	6.28219	8.11744	8.00254	11.0519	8.36879	11.6644	0	0	1	1	1	0	1	1	0	1	0	0	0	1	1	0.533333	c2
GSM249835	ov-ov III+IV	III+IV	3	ovary	ser/papser	malignant	ov	ov-ov III+IV	11.3468	10.3096	11.5501	9.04531	9.61051	11.4223	9.9597	12.971	8.0119	8.65285	10.7489	9.36382	12.4482	9.5179	12.2263	1	1	1	1	1	1	1	1	1	1	1	1	1	1	1	1	c2
GSM249839	ov-ov III+IV	III+IV	3	ovary	ser/papser	malignant	ov	ov-ov III+IV	7.68844	6.37717	8.00882	6.27204	5.0778	11.7241	5.14937	10.8396	6.02454	5.27033	8.74685	10.1477	12.3818	8.72412	10.9825	1	0	0	0	0	1	0	0	1	0	1	1	1	1	1	0.533333	c5
GSM249841	ov-ov III+IV	III+IV	2	ovary	ser/papser	malignant	ov	ov-ov III+IV	5.0941	3.84951	7.70735	3.94557	4.59005	6.9475	4.9856	8.62396	3.874	4.28603	5.54882	6.53662	10.2338	4.75896	10.224	0	0	0	0	0	0	0	0	0	0	0	0	0	0	0	0	c4
GSM249842	ov-ov III+IV	III+IV	2	ovary	ser/papser	malignant	ov	ov-ov III+IV	11.0626	7.7851	10.8417	7.46244	7.31645	9.74953	8.88442	12.3366	5.81801	6.08099	8.82428	7.90795	11.3174	8.25409	11.0296	1	1	1	1	1	1	1	1	1	0	1	0	0	1	1	0.8	c2
GSM249844	ov-ov III+IV	III+IV	3	ovary	ser/papser	malignant	ov	ov-ov III+IV	6.23136	7.84878	8.92443	5.56922	5.75506	8.60206	8.30679	10.734	3.92073	5.3298	8.20137	7.62226	10.6757	7.82923	10.6894	0	1	0	0	0	0	1	0	0	0	0	0	0	0	0	0.133333	c4
GSM249847	ov-ov III+IV	III+IV	2	ovary	ser/papser	malignant	ov	ov-ov III+IV	7.37944	4.59369	7.33758	6.50194	5.20465	7.87025	7.10323	9.63866	4.20747	6.99918	7.14294	6.78189	10.2868	6.80506	8.86123	0	0	0	1	0	0	0	0	0	1	0	0	0	0	0	0.133333	c4
GSM249851	ov-ov III+IV	III+IV	3	ovary	ser/papser	malignant	ov	ov-ov III+IV	9.76781	8.38818	9.49806	6.69749	6.6372	9.35095	8.77166	12.1954	5.17696	7.01721	8.77294	8.87789	11.9226	8.17618	10.4635	1	1	0	1	1	0	1	1	1	1	1	1	1	0	0	0.733333	c5
GSM249852	ov-ov III+IV	III+IV	3	ovary	ser/papser	malignant	ov	ov-ov III+IV	10.7728	8.46063	10.2577	8.09041	7.79957	10.6001	9.21489	12.5631	5.17379	7.40921	9.17681	9.05286	11.7539	8.09756	10.7519	1	1	1	1	1	1	1	1	1	1	1	1	1	0	0	0.866667	c2
GSM249854	ov-ov III+IV	III+IV	3	ovary	ser/papser	malignant	ov	ov-ov III+IV	12.2435	10.2925	12.0199	10.0457	10.0045	12.128	10.9349	13.437	8.2004	10.0242	10.9466	11.303	13.3268	11.2428	12.9552	1	1	1	1	1	1	1	1	1	1	1	1	1	1	1	1	c1
GSM249855	ov-ov III+IV	III+IV	3	ovary	ser/papser	malignant	ov	ov-ov III+IV	6.22785	7.00965	5.8442	4.14827	5.88776	9.27254	4.77004	11.3272	4.79327	5.22908	7.94996	5.76654	12.1117	9.52404	6.89448	0	0	0	0	0	0	0	0	0	0	0	0	1	1	0	0.133333	c5
GSM249857	ov-ov III+IV	III+IV	3	ovary	ser/papser	malignant	ov	ov-ov III+IV	9.22426	7.61592	9.80012	5.30294	5.54712	10.9238	6.93003	10.1355	6.55675	6.34315	8.97285	9.8784	12.0577	8.53206	10.1312	1	1	1	0	0	1	0	0	1	1	1	1	1	1	0	0.666667	c5
GSM249866	ov-ov III+IV	III+IV	3	ovary	ser/papser	malignant	ov	ov-ov III+IV	3.73038	4.76204	4.74803	4.21935	4.67295	6.51386	6.29869	9.66097	3.7623	4.41239	7.02446	6.25344	10.3193	7.19817	9.65956	0	0	0	0	0	0	0	0	0	0	0	0	0	0	0	0	c4
GSM249871	ov-ov III+IV	III+IV	3	ovary	ser/papser	malignant	ov	ov-ov III+IV	11.6232	11.6593	11.8828	10.0976	9.26027	11.7335	11.1575	13.3506	8.45379	8.7265	11.3919	10.745	13.0384	10.8989	12.4704	1	1	1	1	1	1	1	1	1	1	1	1	1	1	1	1	c1
GSM249875	ov-ov III+IV	III+IV	3	ovary	ser/papser	malignant	ov	ov-ov III+IV	11.3039	9.48707	10.7297	8.66725	9.21584	10.5799	9.64614	12.4312	6.49567	6.94228	9.39568	9.1806	12.1636	9.14213	10.9641	1	1	1	1	1	1	1	1	1	1	1	1	1	1	1	1	c5
GSM249876	ov-ov III+IV	III+IV	3	ovary	ser/papser	malignant	ov	ov-ov III+IV	11.7214	12.2041	11.8529	10.8037	9.83577	12.276	11.4123	13.5377	8.14791	9.49422	10.9788	11.3208	12.9449	10.8968	12.5076	1	1	1	1	1	1	1	1	1	1	1	1	1	1	1	1	c1
GSM249877	ov-ov III+IV	III+IV	3	ovary	ser/papser	malignant	ov	ov-ov III+IV	8.8157	6.93543	10.2346	7.02096	7.95236	10.7222	9.29392	12.6049	4.82186	5.96147	7.97337	8.61863	11.1818	8.556	11.8058	1	0	1	1	1	1	1	1	0	0	0	1	0	1	1	0.666667	c2
GSM249880	ov-ov III+IV	III+IV	2	ovary	ser/papser	malignant	ov	ov-ov III+IV	3.66524	4.13539	8.03747	3.85	4.23031	7.03	6.20736	9.16949	4.07875	4.14383	6.55158	6.72453	9.93176	6.27838	9.12299	0	0	0	0	0	0	0	0	0	0	0	0	0	0	0	0	c4
GSM249881	ov-ov III+IV	III+IV	2	ovary	ser/papser	malignant	ov	ov-ov III+IV	5.47804	8.16572	8.05098	4.17822	4.68088	6.35694	5.61862	9.55705	3.97	4.48875	7.92106	7.1901	12.7166	7.49246	10.4291	0	1	0	0	0	0	0	0	0	0	0	0	1	0	0	0.133333	c5
GSM249883	ov-ov III+IV	III+IV	2	ovary	ser/papser	malignant	ov	ov-ov III+IV	7.74676	5.61822	8.64253	5.77875	5.75098	8.03971	7.03787	10.9106	4.13661	3.98714	7.42137	6.84075	11.094	7.11376	10.0623	1	0	0	0	0	0	0	0	0	0	0	0	0	0	0	0.0666667	c4
GSM249894	ov-ov III+IV	III+IV	2	ovary	ser/papser	malignant	ov	ov-ov III+IV	7.15577	5.47255	6.80432	4.57611	5.01099	7.49268	5.91834	10.6347	4.23325	4.84004	6.8589	5.78204	11.5989	6.35536	7.1408	0	0	0	0	0	0	0	0	0	0	0	0	1	0	0	0.0666667	c5
GSM249897	ov-ov III+IV	III+IV	2	ovary	ser/papser	malignant	ov	ov-ov III+IV	6.69127	5.78965	8.34603	6.73266	6.83187	9.64339	8.30731	11.4761	3.97269	5.68727	8.24494	7.27742	10.8614	7.74209	10.2484	0	0	0	1	1	1	1	1	0	0	0	0	0	0	0	0.333333	c2
GSM249898	ov-ov III+IV	III+IV	2	ovary	ser/papser	malignant	ov	ov-ov III+IV	8.22813	7.12814	7.90697	4.73223	4.83379	9.01203	6.46137	10.1502	5.34464	6.50433	7.96386	8.27589	12.093	8.3159	10.7123	1	1	0	0	0	0	0	0	1	1	0	1	1	1	0	0.466667	c5
GSM249900	ov-ov III+IV	III+IV	3	ovary	ser/papser	malignant	ov	ov-ov III+IV	3.83337	3.74209	5.57068	5.23138	4.77532	9.77466	5.91165	11.9396	4.63953	5.35397	7.86552	7.10776	11.2398	7.52393	9.95028	0	0	0	0	0	1	0	1	0	0	0	0	0	0	0	0.133333	c5
GSM249902	ov-ov III+IV	III+IV	3	ovary	ser/papser	malignant	ov	ov-ov III+IV	5.79031	8.51089	8.57423	5.39528	4.97977	8.08965	6.57939	10.053	3.99193	4.48912	8.24846	8.22752	11.4088	8.69111	10.5158	0	1	0	0	0	0	0	0	0	0	0	0	1	1	0	0.2	c5
GSM249904	ov-ov III+IV	III+IV	2	ovary	ser/papser	malignant	ov	ov-ov III+IV	5.61808	4.06972	8.39439	3.91365	4.52221	6.17698	5.69769	8.93098	3.82646	3.99915	6.85658	6.15926	10.0847	6.86069	9.55347	0	0	0	0	0	0	0	0	0	0	0	0	0	0	0	0	c4
GSM249905	ov-ov III+IV	III+IV	3	ovary	ser/papser	malignant	ov	ov-ov III+IV	6.50613	3.48743	2.87138	4.56473	5.24742	6.1509	5.69181	9.48804	3.8007	4.22434	6.0023	5.97045	9.56855	5.05121	4.73971	0	0	0	0	0	0	0	0	0	0	0	0	0	0	0	0	c4
GSM249907	ov-ov III+IV	III+IV	3	ovary	ser/papser	malignant	ov	ov-ov III+IV	11.966	10.3473	11.7571	9.46523	9.03355	10.8931	10.3796	13.338	7.81098	9.20184	10.5605	10.0373	12.916	9.73813	11.4458	1	1	1	1	1	1	1	1	1	1	1	1	1	1	1	1	c1
GSM249913	ov-ov III+IV	III+IV	3	ovary	ser/papser	malignant	ov	ov-ov III+IV	9.7447	4.77463	6.1601	4.97732	5.89062	10.2276	5.2063	11.5116	4.14882	4.5779	7.46433	8.01413	11.1193	6.66069	6.32138	1	0	0	0	0	1	0	1	0	0	0	0	0	0	0	0.2	c5
GSM249916	ov-ov III+IV	III+IV	3	ovary	ser/papser	malignant	ov	ov-ov III+IV	4.10512	7.54804	6.96316	4.96406	5.22139	6.87304	4.76103	8.06363	3.80841	5.16798	6.58098	6.15877	10.8958	8.43191	8.93459	0	1	0	0	0	0	0	0	0	0	0	0	0	1	0	0.133333	c5
GSM249920	ov-ov III+IV	III+IV	3	ovary	ser/papser	malignant	ov	ov-ov III+IV	11.7134	10.8865	11.188	9.36398	9.59001	11.3639	10.4842	12.4402	6.50284	8.49282	10.1838	9.31688	12.5126	9.04793	11.6975	1	1	1	1	1	1	1	1	1	1	1	1	1	1	1	1	c5
GSM249926	ov-ov III+IV	III+IV	3	ovary	ser/papser	malignant	ov	ov-ov III+IV	6.61287	4.50161	8.93294	4.42429	5.0896	7.45121	6.55734	11.261	4.09017	4.95979	6.92205	6.38043	10.0225	7.59491	10.8114	0	0	0	0	0	0	0	0	0	0	0	0	0	0	1	0.0666667	c2
GSM249927	ov-ov III+IV	III+IV	2	ovary	ser/papser	malignant	ov	ov-ov III+IV	11.0271	8.6349	11.0112	8.9351	8.06875	11.6074	10.6983	13.029	6.88492	8.72467	10.2483	10.3781	12.5059	9.24194	11.3025	1	1	1	1	1	1	1	1	1	1	1	1	1	1	1	1	c1
GSM249929	ov-ov III+IV	III+IV	3	ovary	ser/papser	malignant	ov	ov-ov III+IV	3.90955	5.06133	7.59307	4.34867	5.45308	7.37034	6.54562	9.89076	3.70986	5.30394	7.31401	7.46805	9.84281	6.1548	10.7353	0	0	0	0	0	0	0	0	0	0	0	0	0	0	0	0	c4
GSM249930	ov-ov III+IV	III+IV	3	ovary	ser/papser	malignant	ov	ov-ov III+IV	3.62595	5.15756	5.70363	4.00324	4.97124	6.29381	6.0457	9.72535	3.75081	4.79266	7.31255	5.99092	10.4053	6.82002	9.87574	0	0	0	0	0	0	0	0	0	0	0	0	0	0	0	0	c4
GSM249933	ov-ov III+IV	III+IV	2	ovary	ser/papser	malignant	ov	ov-ov III+IV	9.01206	5.77415	10.6734	5.99922	6.96792	9.36613	8.33126	11.5836	5.43358	5.04808	8.19503	7.47267	10.7945	7.87457	10.7611	1	0	1	0	1	0	1	1	1	0	0	0	0	0	1	0.466667	c2
GSM249936	ov-ov III+IV	III+IV	3	ovary	ser/papser	malignant	ov	ov-ov III+IV	7.64332	6.9544	9.04322	6.51267	5.99471	9.16367	7.52734	10.9873	3.85935	6.66169	7.98419	7.22692	11.1811	8.23054	10.9218	0	0	0	1	0	0	0	0	0	1	0	0	0	0	1	0.2	c4
GSM249939	ov-ov III+IV	III+IV	3	ovary	ser/papser	malignant	ov	ov-ov III+IV	7.5778	6.41625	9.15213	6.026	5.43333	9.2603	7.88345	11.5763	4.41549	5.79337	8.41053	8.10128	11.0712	8.0733	10.6593	0	0	0	0	0	0	0	1	0	0	1	0	0	0	0	0.133333	c4
GSM249940	ov-ov III+IV	III+IV	2	ovary	ser/papser	malignant	ov	ov-ov III+IV	6.03578	8.53817	10.2042	7.5535	6.22407	9.31995	8.30481	11.2691	5.18587	6.24047	9.22204	8.81533	12.1612	10.2972	12.8331	0	1	1	1	1	0	1	0	1	1	1	1	1	1	1	0.8	c5
GSM249941	ov-ov III+IV	III+IV	2	ovary	ser/papser	malignant	ov	ov-ov III+IV	8.23329	8.20741	10.4034	8.25847	8.33996	11.0042	9.40566	12.6748	4.96383	7.81521	9.76355	9.93751	12.3041	9.10022	11.6822	1	1	1	1	1	1	1	1	1	1	1	1	1	1	1	1	c5
GSM249942	ov-ov III+IV	III+IV	2	ovary	ser/papser	malignant	ov	ov-ov III+IV	3.93839	8.09592	9.90082	4.61435	5.48107	8.90472	5.84262	9.90117	3.86071	4.7179	7.60903	7.59857	10.8486	7.7274	11.0355	0	1	1	0	0	0	0	0	0	0	0	0	0	0	1	0.2	c5
GSM249951	ov-ov III+IV	III+IV	2	ovary	ser/papser	malignant	ov	ov-ov III+IV	12.2084	12.1999	11.8616	10.5659	9.54903	11.3685	10.6415	13.4274	7.53213	8.23076	11.2084	10.3905	12.6675	10.8809	12.3689	1	1	1	1	1	1	1	1	1	1	1	1	1	1	1	1	c1
GSM249953	ov-ov III+IV	III+IV	3	ovary	ser/papser	malignant	ov	ov-ov III+IV	4.67611	8.87345	8.69783	5.91708	6.3088	9.39872	7.41202	10.1058	4.1794	5.48213	8.24981	7.59376	11.383	7.84204	10.604	0	1	0	0	1	1	0	0	0	0	0	0	0	0	0	0.2	c5
GSM249956	ov-ov III+IV	III+IV	3	ovary	ser/papser	malignant	ov	ov-ov III+IV	11.5863	11.2354	11.287	9.66788	9.59631	11.7485	10.8391	13.0771	8.00086	9.7383	11.1041	10.526	12.4421	10.4812	11.8272	1	1	1	1	1	1	1	1	1	1	1	1	1	1	1	1	c1
GSM249957	ov-ov III+IV	III+IV	3	ovary	ser/papser	malignant	ov	ov-ov III+IV	11.3072	10.8823	10.9406	9.22902	8.58971	10.9528	10.0969	12.8879	6.85626	8.34727	10.4961	9.39241	12.3612	10.0996	11.5377	1	1	1	1	1	1	1	1	1	1	1	1	1	1	1	1	c1
GSM249959	ov-ov III+IV	III+IV	2	ovary	ser/papser	malignant	ov	ov-ov III+IV	4.48788	5.86583	6.89847	4.50947	4.7253	6.55019	5.21786	10.892	4.18666	6.24013	6.77211	7.3056	8.90441	6.74879	7.37167	0	0	0	0	0	0	0	0	0	1	0	0	0	0	0	0.0666667	c4
GSM249960	ov-ov III+IV	III+IV	3	ovary	ser/papser	malignant	ov	ov-ov III+IV	8.69742	5.56146	8.91231	6.7257	6.17762	8.79525	7.98846	11.0385	6.1667	6.77656	8.12273	7.28419	10.6677	7.74479	9.55182	1	0	0	1	1	0	1	0	1	1	0	0	0	0	0	0.4	c2
GSM249961	ov-ov III+IV	III+IV	2	ovary	ser/papser	malignant	ov	ov-ov III+IV	4.97928	3.94022	9.1805	4.76656	5.52345	9.5882	6.76074	11.3992	4.01141	4.12111	8.08954	7.44444	10.7421	7.56062	10.7153	0	0	0	0	0	1	0	0	0	0	0	0	0	0	0	0.0666667	c4
GSM249962	ov-ov III+IV	III+IV	2	ovary	ser/papser	malignant	ov	ov-ov III+IV	6.6392	5.83209	11.2662	6.92272	7.32286	8.91367	8.92884	11.1725	4.43126	5.27363	8.3553	8.2487	11.2929	9.00279	13.0273	0	0	1	1	1	0	1	0	0	0	0	1	0	1	1	0.466667	c2
GSM249965	ov-ov III+IV	III+IV	3	ovary	ser/papser	malignant	ov	ov-ov III+IV	10.1673	9.12364	10.5392	7.97399	7.63404	10.027	9.3174	12.3525	6.86586	6.37407	8.97391	8.52545	11.4924	8.83866	10.3686	1	1	1	1	1	1	1	1	1	1	1	1	1	1	0	0.933333	c2
GSM249968	ov-ov III+IV	III+IV	3	ovary	ser/papser	malignant	ov	ov-ov III+IV	3.89004	3.6215	7.72948	3.49281	4.89868	5.8893	5.28461	9.3111	3.70285	4.27102	4.5303	4.95628	9.8121	5.9824	8.38455	0	0	0	0	0	0	0	0	0	0	0	0	0	0	0	0	c4
GSM249973	ov-ov III+IV	III+IV	3	ovary	ser/papser	malignant	ov	ov-ov III+IV	5.87266	4.30984	6.00961	4.20971	4.94203	6.77577	5.50735	10.0454	4.06316	4.40869	6.11863	5.56163	9.62625	6.2002	6.72268	0	0	0	0	0	0	0	0	0	0	0	0	0	0	0	0	c4
GSM249976	ov-ov III+IV	III+IV	3	ovary	ser/papser	malignant	ov	ov-ov III+IV	4.90888	4.9512	6.16533	4.88506	4.11011	8.56778	5.41618	10.1277	3.98068	4.38985	6.6287	6.15267	10.5827	6.58598	8.42263	0	0	0	0	0	0	0	0	0	0	0	0	0	0	0	0	c4
GSM249983	ov-ov III+IV	III+IV	3	ovary	ser/papser	malignant	ov	ov-ov III+IV	8.91833	8.69865	9.99024	6.4459	7.70136	10.0299	9.22331	12.0103	6.21718	6.20988	8.97872	8.95116	11.7624	8.51608	10.8237	1	1	1	1	1	1	1	1	1	1	1	1	1	1	1	1	c4
GSM249987	ov-ov III+IV	III+IV	2	ovary	ser/papser	malignant	ov	ov-ov III+IV	6.86635	7.16082	8.39066	6.16277	4.3168	10.3096	7.87461	10.7128	5.55737	6.32095	8.72065	8.42848	12.0834	8.54421	11.0695	0	1	0	0	0	1	0	0	1	1	1	1	1	1	1	0.6	c4
GSM249988	ov-ov III+IV	III+IV	3	ovary	ser/papser	malignant	ov	ov-ov III+IV	11.5227	9.89738	11.1573	8.51937	8.96964	11.0384	10.0112	12.8003	8.02254	8.17612	10.5941	10.6489	12.9135	10.4643	12.8144	1	1	1	1	1	1	1	1	1	1	1	1	1	1	1	1	c1
GSM249990	ov-ov III+IV	III+IV	3	ovary	ser/papser	malignant	ov	ov-ov III+IV	10.2863	9.73941	10.9645	9.2927	8.2635	10.6089	10.2213	12.9472	6.83158	7.84941	9.68755	9.47596	12.6139	9.41922	11.2539	1	1	1	1	1	1	1	1	1	1	1	1	1	1	1	1	c1
GSM249992	ov-ov III+IV	III+IV	2	ovary	ser/papser	malignant	ov	ov-ov III+IV	12.6865	11.8133	11.7554	10.3663	10.4105	12.0574	11.2959	13.4046	9.59701	9.31975	11.5434	11.1329	12.9346	11.2508	13.0392	1	1	1	1	1	1	1	1	1	1	1	1	1	1	1	1	c1
GSM249994	ov-ov III+IV	III+IV	2	ovary	ser/papser	malignant	ov	ov-ov III+IV	4.26579	7.61917	10.1041	6.30964	6.16991	7.44656	8.25587	11.1182	3.71589	5.42647	8.41602	8.2171	11.774	9.53415	12.1275	0	1	1	0	0	0	1	0	0	0	1	0	1	1	1	0.466667	c2
GSM249996	ov-ov III+IV	III+IV	3	ovary	ser/papser	malignant	ov	ov-ov III+IV	3.83281	3.82993	8.27708	3.8021	4.10556	5.89255	4.56614	8.58786	3.4894	4.17192	5.7713	6.03979	9.9743	6.65762	9.71729	0	0	0	0	0	0	0	0	0	0	0	0	0	0	0	0	c4
GSM249999	ov-ov III+IV	III+IV	2	ovary	ser/papser	malignant	ov	ov-ov III+IV	4.46436	7.2123	8.80774	5.70227	5.24466	7.85918	7.03056	11.7704	3.91776	5.89567	8.09673	8.24407	11.5757	7.63335	10.7083	0	1	0	0	0	0	0	1	0	0	0	1	1	0	0	0.266667	c5
GSM249782	ov-per III+IV	III+IV	3	ovary	ser/papser	malignant	pe	ov-per III+IV	12.101	11.9233	11.803	10.1758	9.60418	11.6606	11.3236	13.4629	7.96015	9.22776	11.2336	10.7432	12.901	11.14	12.5568	1	1	1	1	1	1	1	1	1	1	1	1	1	1	1	1	c1
GSM249786	ov-per III+IV	III+IV	3	ovary	ser/papser	malignant	pe	ov-per III+IV	7.44449	6.63838	7.88772	5.74973	6.08906	7.19183	6.83113	11.9453	4.43101	6.24082	6.93395	7.17581	10.1811	5.97695	12.8257	0	0	0	0	0	0	0	1	0	1	0	0	0	0	1	0.2	c4
GSM249795	ov-per III+IV	III+IV	3	ovary	ser/papser	malignant	pe	ov-per III+IV	11.9549	11.5463	11.814	10.6048	9.73635	12.2704	11.0165	13.3158	8.19588	9.04907	11.072	10.7854	12.7076	10.4921	11.9036	1	1	1	1	1	1	1	1	1	1	1	1	1	1	1	1	c1
GSM249797	ov-per III+IV	III+IV	2	ovary	ser/papser	malignant	pe	ov-per III+IV	12.5411	12.1266	11.4722	10.1231	10.1359	12.2726	11.9208	13.734	9.37182	9.95973	11.3798	12.0077	13.3118	10.917	12.4316	1	1	1	1	1	1	1	1	1	1	1	1	1	1	1	1	c1
GSM249798	ov-per III+IV	III+IV	2	ovary	ser/papser	malignant	pe	ov-per III+IV	9.6218	9.0383	10.7045	8.39627	7.37963	10.5424	9.39521	12.199	5.56473	6.9604	9.44493	10.1356	12.744	9.20223	11.0363	1	1	1	1	1	1	1	1	1	1	1	1	1	1	1	1	c5
GSM249801	ov-per III+IV	III+IV	2	ovary	ser/papser	malignant	pe	ov-per III+IV	11.2148	9.93286	10.8429	8.56978	8.51799	10.6679	8.97698	12.6153	6.58138	6.49824	9.4128	8.76297	11.821	8.85115	11.0909	1	1	1	1	1	1	1	1	1	1	1	1	1	1	1	1	c2
GSM249807	ov-per III+IV	III+IV	2	ovary	ser/papser	malignant	pe	ov-per III+IV	9.20022	5.99768	10.3168	6.61618	6.85846	8.44017	7.8401	11.3556	5.05594	8.09615	7.99887	7.8226	11.4492	7.86544	10.7379	1	0	1	1	1	0	0	0	1	1	0	0	1	0	0	0.466667	c2
GSM249816	ov-per III+IV	III+IV	2	ovary	ser/papser	malignant	pe	ov-per III+IV	11.9982	10.9644	10.8044	9.88955	9.51681	11.8711	10.7638	13.1289	7.32819	9.75975	10.5456	10.4913	12.6252	9.73716	11.7484	1	1	1	1	1	1	1	1	1	1	1	1	1	1	1	1	c1
GSM249817	ov-per III+IV	III+IV	2	ovary	ser/papser	malignant	pe	ov-per III+IV	12.6669	11.2927	11.908	9.90281	9.79042	11.8055	10.7492	13.146	7.70461	8.86032	11.174	10.8078	12.8543	10.1099	12.1502	1	1	1	1	1	1	1	1	1	1	1	1	1	1	1	1	c1
GSM249818	ov-per III+IV	III+IV	3	ovary	ser/papser	malignant	pe	ov-per III+IV	11.0563	10.6265	11.3359	9.12278	8.9341	10.8313	10.311	13.0851	6.63761	8.40503	10.1452	8.94464	12.1277	10.0244	12.6167	1	1	1	1	1	1	1	1	1	1	1	1	1	1	1	1	c1
GSM249836	ov-per III+IV	III+IV	3	ovary	ser/papser	malignant	pe	ov-per III+IV	12.9263	12.613	12.2271	11.3923	10.7374	12.601	11.8832	13.83	8.79952	10.3414	12.1601	11.8107	13.4538	11.6628	13.2402	1	1	1	1	1	1	1	1	1	1	1	1	1	1	1	1	c1
GSM249837	ov-per III+IV	III+IV	3	ovary	ser/papser	malignant	pe	ov-per III+IV	6.37596	4.38293	9.34663	5.73022	5.21753	8.75875	7.0342	9.98749	4.25099	5.03293	7.97717	7.28324	11.1896	7.17707	9.92627	0	0	0	0	0	0	0	0	0	0	0	0	0	0	0	0	c4
GSM249838	ov-per III+IV	III+IV	3	ovary	ser/papser	malignant	pe	ov-per III+IV	12.2161	11.5932	11.7778	10.0958	9.65204	11.7535	10.8965	13.3404	8.80007	9.84046	11.1366	10.9503	13.0247	10.5242	11.9125	1	1	1	1	1	1	1	1	1	1	1	1	1	1	1	1	c1
GSM249840	ov-per III+IV	III+IV	2	ovary	ser/papser	malignant	pe	ov-per III+IV	10.7565	8.87926	11.8664	8.93233	9.47583	10.7781	9.85674	12.0147	6.69144	7.75878	9.77633	9.28889	12.2521	9.31441	12.9164	1	1	1	1	1	1	1	1	1	1	1	1	1	1	1	1	c1
GSM249845	ov-per III+IV	III+IV	3	ovary	ser/papser	malignant	pe	ov-per III+IV	12.0903	12.2894	12.4713	11.0506	10.2143	12.0986	11.7446	13.8749	7.9626	9.48374	11.7664	11.4199	13.4159	11.3022	13.06	1	1	1	1	1	1	1	1	1	1	1	1	1	1	1	1	c1
GSM249846	ov-per III+IV	III+IV	2	ovary	ser/papser	malignant	pe	ov-per III+IV	12.9963	11.751	12.1876	10.7609	10.5646	12.3265	10.9572	13.3972	8.60316	9.34838	11.3464	10.7958	12.9683	10.4933	12.8296	1	1	1	1	1	1	1	1	1	1	1	1	1	1	1	1	c1
GSM249848	ov-per III+IV	III+IV	2	ovary	ser/papser	malignant	pe	ov-per III+IV	11.9264	11.6262	11.8984	10.7707	10.304	12.0597	11.4619	13.7333	8.33836	9.45388	11.1647	10.9803	12.8118	10.7295	12.1963	1	1	1	1	1	1	1	1	1	1	1	1	1	1	1	1	c1
GSM249849	ov-per III+IV	III+IV	2	ovary	ser/papser	malignant	pe	ov-per III+IV	9.70737	8.30491	10.4731	8.25448	6.84767	10.6935	7.94864	12.3159	4.66782	6.00386	8.93008	8.70013	11.4992	7.50559	10.4636	1	1	1	1	1	1	1	1	0	0	1	1	1	0	0	0.733333	c1
GSM249861	ov-per III+IV	III+IV	2	ovary	ser/papser	malignant	pe	ov-per III+IV	3.5082	4.52722	8.65465	3.90863	4.81399	5.44509	5.50134	8.45989	3.73599	3.89582	7.06039	5.81964	9.8787	6.89143	10.574	0	0	0	0	0	0	0	0	0	0	0	0	0	0	0	0	c4
GSM249862	ov-per III+IV	III+IV	3	ovary	ser/papser	malignant	pe	ov-per III+IV	10.9267	11.0629	11.1393	8.33151	8.24373	10.6711	10.0555	13.2954	7.20501	8.19758	10.0358	9.18842	12.347	9.20635	11.643	1	1	1	1	1	1	1	1	1	1	1	1	1	1	1	1	c1
GSM249872	ov-per III+IV	III+IV	3	ovary	ser/papser	malignant	pe	ov-per III+IV	11.1806	11.6548	11.8035	10.3251	9.33352	11.7091	11.2229	13.3883	7.93278	9.84362	11.2604	10.8952	13.2296	10.7246	12.117	1	1	1	1	1	1	1	1	1	1	1	1	1	1	1	1	c1
GSM249879	ov-per III+IV	III+IV	3	ovary	ser/papser	malignant	pe	ov-per III+IV	12.6998	11.5951	12.0016	9.75504	10.409	11.8319	10.8527	13.4086	8.88224	9.14622	11.5132	11.0207	13.2578	10.945	12.7579	1	1	1	1	1	1	1	1	1	1	1	1	1	1	1	1	c1
GSM249884	ov-per III+IV	III+IV	3	ovary	ser/papser	malignant	pe	ov-per III+IV	6.56673	3.53961	9.34851	3.64826	5.96191	7.68521	6.76462	10.2519	3.7514	5.01039	7.28324	6.86289	9.95582	7.2696	10.7716	0	0	0	0	0	0	0	0	0	0	0	0	0	0	1	0.0666667	c2
GSM249885	ov-per III+IV	III+IV	2	ovary	ser/papser	malignant	pe	ov-per III+IV	11.7527	9.66883	11.2823	8.42347	9.07432	11.0169	9.90787	13.0546	8.36334	8.35704	10.372	9.81543	12.4197	8.96789	11.4428	1	1	1	1	1	1	1	1	1	1	1	1	1	1	1	1	c2
GSM249888	ov-per III+IV	III+IV	3	ovary	ser/papser	malignant	pe	ov-per III+IV	11.7683	10.9655	12.0773	10.22	9.97159	11.4885	10.7579	13.1358	8.28204	9.69152	10.8961	10.6553	13.207	10.4497	12.4192	1	1	1	1	1	1	1	1	1	1	1	1	1	1	1	1	c1
GSM249890	ov-per III+IV	III+IV	2	ovary	ser/papser	malignant	pe	ov-per III+IV	12.0648	11.8399	11.9474	10.7749	10.0484	11.8919	11.3363	13.5365	8.76271	9.58331	11.1383	11.1748	13.118	10.7443	12.2015	1	1	1	1	1	1	1	1	1	1	1	1	1	1	1	1	c1
GSM249895	ov-per III+IV	III+IV	2	ovary	ser/papser	malignant	pe	ov-per III+IV	12.8834	11.9272	12.1248	10.7003	10.7395	12.328	11.746	13.6806	9.67667	10.5519	11.6662	11.7959	13.4253	11.1	12.8306	1	1	1	1	1	1	1	1	1	1	1	1	1	1	1	1	c1
GSM249903	ov-per III+IV	III+IV	3	ovary	ser/papser	malignant	pe	ov-per III+IV	12.3512	9.69312	11.0925	9.41232	8.79297	10.6076	9.90251	13.064	7.66037	9.52664	10.2096	9.58832	12.511	8.93622	11.4039	1	1	1	1	1	1	1	1	1	1	1	1	1	1	1	1	c2
GSM249906	ov-per III+IV	III+IV	2	ovary	ser/papser	malignant	pe	ov-per III+IV	10.3471	5.39895	10.643	4.92522	8.46484	9.0995	8.53598	10.8913	5.15581	6.86098	9.01483	8.61469	11.9541	8.52518	12.3671	1	0	1	0	1	0	1	0	1	1	1	1	1	1	1	0.733333	c2
GSM249909	ov-per III+IV	III+IV	3	ovary	ser/papser	malignant	pe	ov-per III+IV	12.2969	11.5873	12.1969	10.7569	10.2185	12.2338	11.1257	13.6304	8.43202	10.0105	11.4989	11.4176	13.4164	11.8364	12.7056	1	1	1	1	1	1	1	1	1	1	1	1	1	1	1	1	c1
GSM249912	ov-per III+IV	III+IV	2	ovary	ser/papser	malignant	pe	ov-per III+IV	10.3326	9.47831	10.3144	6.68354	6.90553	9.31248	8.52554	11.8808	5.87467	6.82417	9.03448	8.03501	11.0539	8.0898	10.2705	1	1	1	1	1	0	1	1	1	1	1	0	0	0	0	0.666667	c4
GSM249915	ov-per III+IV	III+IV	2	ovary	ser/papser	malignant	pe	ov-per III+IV	12.4498	12.302	12.0165	10.5467	10.2067	12.7222	11.4406	13.7793	9.11654	9.57943	11.552	11.7914	13.5447	10.5691	11.9806	1	1	1	1	1	1	1	1	1	1	1	1	1	1	1	1	c1
GSM249917	ov-per III+IV	III+IV	3	ovary	ser/papser	malignant	pe	ov-per III+IV	10.3212	10.8496	11.8109	10.1138	9.24854	11.2446	11.0644	13.3526	8.19055	9.21244	11.1037	10.3447	12.962	10.2126	12.0809	1	1	1	1	1	1	1	1	1	1	1	1	1	1	1	1	c1
GSM249923	ov-per III+IV	III+IV	3	ovary	ser/papser	malignant	pe	ov-per III+IV	11.8366	11.8406	11.2065	10.4253	10.0639	11.953	10.4998	13.6907	8.27522	9.36803	11.1167	10.9935	12.6654	10.5728	11.9113	1	1	1	1	1	1	1	1	1	1	1	1	1	1	1	1	c1
GSM249925	ov-per III+IV	III+IV	3	ovary	ser/papser	malignant	pe	ov-per III+IV	10.4754	10.5174	11.4572	9.4572	9.25657	11.1577	10.2909	13.1171	7.25152	8.91907	10.2328	9.87659	12.5539	9.50042	11.9192	1	1	1	1	1	1	1	1	1	1	1	1	1	1	1	1	c1
GSM249963	ov-per III+IV	III+IV	3	ovary	ser/papser	malignant	pe	ov-per III+IV	7.82434	5.67226	10.8792	5.99067	6.91004	9.54909	8.24593	10.5395	5.37141	5.87667	8.32913	7.79752	11.1323	8.54625	11.681	1	0	1	0	1	1	1	0	1	0	0	0	0	1	1	0.533333	c2
GSM249980	ov-per III+IV	III+IV	2	ovary	ser/papser	malignant	pe	ov-per III+IV	8.39353	8.94255	6.43186	5.12857	4.85942	8.07668	5.57109	11.6386	4.45642	5.83257	8.33469	6.63399	10.6369	7.1408	6.9327	1	1	0	0	0	0	0	1	0	0	0	0	0	0	0	0.2	c5
GSM250001	ov-per III+IV	III+IV	3	ovary	ser/papser	malignant	pe	ov-per III+IV	12.139	11.878	11.4367	10.1287	8.41553	11.276	11.0523	13.2803	7.04796	9.06425	10.9081	10.1482	12.3246	10.2294	11.285	1	1	1	1	1	1	1	1	1	1	1	1	1	1	1	1	c1
GSM249865	per-ov I-II	I+II	2	peritoneum	ser/papser	malignant	ov	per-ov I-II	10.9675	9.82256	11.035	8.40928	8.9973	11.3476	10.5667	13.2223	7.25967	9.25502	10.4627	9.83848	12.409	9.56708	11.8742	1	1	1	1	1	1	1	1	1	1	1	1	1	1	1	1	c1
GSM249748	per-ov III+IV	III+IV	3	peritoneum	ser/papser	malignant	ov	per-ov III+IV	12.4721	11.6917	12.1844	10.3559	9.80382	12.2708	11.4675	13.6237	9.17395	9.47554	11.9354	11.6224	13.2948	10.8239	12.6085	1	1	1	1	1	1	1	1	1	1	1	1	1	1	1	1	c1
GSM249831	per-ov III+IV	III+IV	3	peritoneum	ser/papser	malignant	ov	per-ov III+IV	11.7382	11.1759	12.0456	9.66257	9.65759	10.9936	10.5401	13.2724	7.75617	8.57408	10.7556	10.152	12.7502	10.0744	12.1523	1	1	1	1	1	1	1	1	1	1	1	1	1	1	1	1	c2
GSM249864	per-ov III+IV	III+IV	3	peritoneum	ser/papser	malignant	ov	per-ov III+IV	6.3642	3.91856	4.00436	3.70482	5.93203	7.85916	5.55285	9.07547	3.71208	5.2004	6.63177	7.24765	9.68706	6.77457	5.65622	0	0	0	0	0	0	0	0	0	0	0	0	0	0	0	0	c5
GSM249867	per-ov III+IV	III+IV	3	peritoneum	ser/papser	malignant	ov	per-ov III+IV	11.7489	11.4423	11.7978	10.1171	10.0566	11.7758	10.8909	13.6889	8.547	9.60715	10.9657	10.9346	12.8859	10.4416	12.5645	1	1	1	1	1	1	1	1	1	1	1	1	1	1	1	1	c1
GSM249911	per-ov III+IV	III+IV	3	peritoneum	ser/papser	malignant	ov	per-ov III+IV	13.2592	12.1695	12.1287	10.8813	11.0227	12.5358	11.521	13.7744	9.36089	9.80636	11.8287	11.4781	13.6261	11.9404	13.4213	1	1	1	1	1	1	1	1	1	1	1	1	1	1	1	1	c1
GSM249937	per-ov III+IV	III+IV	3	peritoneum	ser/papser	malignant	ov	per-ov III+IV	7.71135	7.02727	9.58115	4.05976	4.95835	6.8052	6.48166	11.9154	3.97889	4.96819	7.40738	7.92028	11.2593	7.81057	10.7626	1	0	1	0	0	0	0	1	0	0	0	0	0	0	1	0.266667	c5
GSM249982	per-ov III+IV	III+IV	3	peritoneum	ser/papser	malignant	ov	per-ov III+IV	12.2867	10.8059	12.0409	10.5594	10.0715	11.9073	11.241	13.5675	8.56802	9.06468	11.076	10.9329	12.9015	10.6018	13.0077	1	1	1	1	1	1	1	1	1	1	1	1	1	1	1	1	c1
GSM249764	per-per III+IV	III+IV	3	peritoneum	ser/papser	malignant	pe	per-per III+IV	12.1211	11.9932	12.0308	10.7001	10.0315	12.0284	11.7018	13.4583	8.55668	10.7277	11.6897	10.8377	13.3328	11.4009	12.9679	1	1	1	1	1	1	1	1	1	1	1	1	1	1	1	1	c1
GSM249768	per-per III+IV	III+IV	2	peritoneum	ser/papser	malignant	pe	per-per III+IV	10.5384	10.7909	11.4293	9.15506	8.47651	11.1177	10.2925	13.0262	5.87364	7.57072	10.3829	9.26565	12.482	9.88544	12.422	1	1	1	1	1	1	1	1	1	1	1	1	1	1	1	1	c1
GSM249771	per-per III+IV	III+IV	3	peritoneum	ser/papser	malignant	pe	per-per III+IV	11.0728	10.74	11.9286	9.08318	9.17873	11.2621	9.94568	12.3652	7.20014	8.19891	10.9256	9.67682	12.6781	9.69641	12.6336	1	1	1	1	1	1	1	1	1	1	1	1	1	1	1	1	c1
GSM249806	per-per III+IV	III+IV	3	peritoneum	ser/papser	malignant	pe	per-per III+IV	11.9945	11.3911	11.8596	9.9788	9.7055	12.0029	11.0374	13.6081	8.90659	9.70296	11.1045	11.3717	13.0513	10.5178	12.5257	1	1	1	1	1	1	1	1	1	1	1	1	1	1	1	1	c1
GSM249810	per-per III+IV	III+IV	2	peritoneum	ser/papser	malignant	pe	per-per III+IV	11.7447	10.8351	11.7979	9.45626	9.32939	11.2127	10.4581	12.8636	8.72913	8.76669	10.5961	10.3261	12.9577	9.82706	12.0664	1	1	1	1	1	1	1	1	1	1	1	1	1	1	1	1	c1
GSM249814	per-per III+IV	III+IV	3	peritoneum	ser/papser	malignant	pe	per-per III+IV	11.904	10.2212	11.6547	8.94556	9.31312	11.5034	10.8819	12.9358	7.98077	8.66853	10.7125	10.3116	13.0267	9.97363	12.4302	1	1	1	1	1	1	1	1	1	1	1	1	1	1	1	1	c1
GSM249829	per-per III+IV	III+IV	3	peritoneum	ser/papser	malignant	pe	per-per III+IV	12.0886	11.7592	11.2795	10.473	9.75278	11.4481	11.0567	13.3181	8.15633	9.09553	11.2347	10.9103	12.9168	10.5183	12.6091	1	1	1	1	1	1	1	1	1	1	1	1	1	1	1	1	c1
GSM249834	per-per III+IV	III+IV	2	peritoneum	ser/papser	malignant	pe	per-per III+IV	11.145	11.3799	11.3695	9.50389	9.196	11.8066	10.7055	13.2351	6.45117	8.85561	10.8086	10.0134	12.7357	10.2227	12.4999	1	1	1	1	1	1	1	1	1	1	1	1	1	1	1	1	c1
GSM249843	per-per III+IV	III+IV	3	peritoneum	ser/papser	malignant	pe	per-per III+IV	11.6154	9.97643	11.4739	10.1878	10.0916	12.0049	11.0914	13.3855	7.93759	9.67722	10.9049	11.0134	12.9328	9.67931	12.6619	1	1	1	1	1	1	1	1	1	1	1	1	1	1	1	1	c1
GSM249873	per-per III+IV	III+IV	2	peritoneum	ser/papser	malignant	pe	per-per III+IV	11.3711	10.8224	11.8786	9.24936	8.77486	10.9492	10.1861	12.7785	6.64517	7.61199	10.5617	9.56021	12.398	9.85485	12.2169	1	1	1	1	1	1	1	1	1	1	1	1	1	1	1	1	c1
GSM249887	per-per III+IV	III+IV	3	peritoneum	ser/papser	malignant	pe	per-per III+IV	10.368	7.97108	10.8712	7.91674	8.78836	10.405	9.12208	12.0993	6.78367	8.59103	9.56074	9.22791	12.1825	8.16804	11.9351	1	1	1	1	1	1	1	1	1	1	1	1	1	0	1	0.933333	c2
GSM249896	per-per III+IV	III+IV	3	peritoneum	ser/papser	malignant	pe	per-per III+IV	12.3899	12.5017	12.098	10.6429	10.3477	12.2624	11.3412	13.4675	9.24178	9.5133	11.6844	11.7077	13.04	11.2527	12.475	1	1	1	1	1	1	1	1	1	1	1	1	1	1	1	1	c1
GSM249914	per-per III+IV	III+IV	3	peritoneum	ser/papser	malignant	pe	per-per III+IV	11.8279	11.6197	11.7222	10.1369	9.59258	11.5073	10.715	13.3206	7.81899	8.15977	10.8514	10.1344	12.4093	10.4665	12.1421	1	1	1	1	1	1	1	1	1	1	1	1	1	1	1	1	c1
GSM249921	per-per III+IV	III+IV	3	peritoneum	ser/papser	malignant	pe	per-per III+IV	8.59433	5.34302	9.55093	5.50438	5.97685	7.4576	6.94758	10.8038	4.42048	5.03859	7.43592	6.86473	10.5871	6.83146	10.0609	1	0	1	0	0	0	0	0	0	0	0	0	0	0	0	0.133333	c4
GSM249931	per-per III+IV	III+IV	2	peritoneum	ser/papser	malignant	pe	per-per III+IV	12.1976	12.6112	11.8332	11.1668	10.3467	12.6181	11.7137	13.5283	7.70548	9.83742	11.4681	11.3917	12.8476	11.5485	12.7372	1	1	1	1	1	1	1	1	1	1	1	1	1	1	1	1	c1
GSM249945	per-per III+IV	III+IV	3	peritoneum	ser/papser	malignant	pe	per-per III+IV	11.6516	9.21776	11.6755	9.5236	10.0989	11.6704	10.4719	12.9015	6.9546	7.98422	10.5182	10.1494	12.5496	9.71675	12.7393	1	1	1	1	1	1	1	1	1	1	1	1	1	1	1	1	c1
GSM249947	per-per III+IV	III+IV	2	peritoneum	ser/papser	malignant	pe	per-per III+IV	12.6327	12.1762	12.3034	10.578	10.5677	12.4801	11.5824	13.8407	9.26468	10.2605	11.6126	11.8712	13.7439	11.416	12.6459	1	1	1	1	1	1	1	1	1	1	1	1	1	1	1	1	c1
GSM249979	per-per III+IV	III+IV	3	peritoneum	ser/papser	malignant	pe	per-per III+IV	12.1179	10.6475	11.7084	10.1076	10.2716	11.5465	10.4856	13.2589	7.79851	9.65117	10.886	10.7356	12.7717	9.47777	11.963	1	1	1	1	1	1	1	1	1	1	1	1	1	1	1	1	c1
GSM249989	per-per III+IV	III+IV	2	peritoneum	ser/papser	malignant	pe	per-per III+IV	12.7231	11.7048	11.7494	9.14891	9.60437	11.1676	10.5697	13.1502	9.03611	8.79768	11.4149	10.6447	12.8238	10.3723	11.997	1	1	1	1	1	1	1	1	1	1	1	1	1	1	1	1	c1
GSM249997	per-per III+IV	III+IV	3	peritoneum	ser/papser	malignant	pe	per-per III+IV	12.8613	12.3562	11.9956	10.7654	10.2245	12.213	11.4918	13.5429	8.98377	9.8029	11.8536	11.0817	13.4594	11.4593	12.6236	1	1	1	1	1	1	1	1	1	1	1	1	1	1	1	1	c1

## Sheet: Table S6
GSE2109
Sample ID	Metastasis site	Metastasis site (groups)
gsm102480	abdominal wall	Abdominal wall
gsm301672	abdominal wall	Abdominal wall
gsm102494	abdominal wall mass	Abdominal wall
gsm46835	abdominal wall mass	Abdominal wall
gsm179816	colon	Colon/Intestine
gsm179868	colon	Colon/Intestine
gsm179913	colon	Colon/Intestine
gsm46823	colon	Colon/Intestine
gsm76490	colon	Colon/Intestine
gsm137981	sigmoid colon	Colon/Intestine
gsm203631	small bowel	Colon/Intestine
gsm53183	small intestine	Colon/Intestine
gsm102442	transverse colon nodule	Colon/Intestine
gsm102547	transverse colon nodule	Colon/Intestine
gsm102446	omentum	Omentum
gsm102489	omentum	Omentum
gsm102491	omentum	Omentum
gsm102528	omentum	Omentum
gsm117592	omentum	Omentum
gsm117663	omentum	Omentum
gsm117768	omentum	Omentum
gsm137923	omentum	Omentum
gsm137969	omentum	Omentum
gsm138026	omentum	Omentum
gsm152568	omentum	Omentum
gsm152578	omentum	Omentum
gsm152589	omentum	Omentum
gsm152623	omentum	Omentum
gsm152673	omentum	Omentum
gsm152784	omentum	Omentum
gsm152794	omentum	Omentum
gsm179812	omentum	Omentum
gsm179817	omentum	Omentum
gsm179906	omentum	Omentum
gsm179942	omentum	Omentum
gsm179943	omentum	Omentum
gsm203734	omentum	Omentum
gsm277697	omentum	Omentum
gsm277722	omentum	Omentum
gsm277737	omentum	Omentum
gsm301703	omentum	Omentum
gsm46814	omentum	Omentum
gsm46834	omentum	Omentum
gsm46888	omentum	Omentum
gsm46935	omentum	Omentum
gsm53040	omentum	Omentum
gsm53125	omentum	Omentum
gsm53166	omentum	Omentum
gsm53175	omentum	Omentum
gsm76502	omentum	Omentum
gsm76537	omentum	Omentum
gsm76539	omentum	Omentum
gsm76547	omentum	Omentum
gsm76616	omentum	Omentum
gsm76636	omentum	Omentum
gsm76646	omentum	Omentum
gsm88957	omentum	Omentum
gsm89054	liver	Other (liver, spleen, lymph node, not defined)
gsm117765	lymph node	Other (liver, spleen, lymph node, not defined)
gsm89028	omentum or pelvic mass	Other (liver, spleen, lymph node, not defined)
gsm89097	ovary or omentum	Other (liver, spleen, lymph node, not defined)
gsm46838	r adnexa or metastatic transverse colon nodule	Other (liver, spleen, lymph node, not defined)
gsm38056	spleen	Other (liver, spleen, lymph node, not defined)
gsm203773	unspecified soft tissue from abdomen or pelvis	Other (liver, spleen, lymph node, not defined)
gsm46916	perihepatic mass	Other (liver, spleen, lymph node, not defined)
gsm46840	l adnexa	Ovary
gsm102426	ovary	Ovary
gsm102445	ovary	Ovary
gsm102478	ovary	Ovary
gsm102483	ovary	Ovary
gsm102546	ovary	Ovary
gsm102552	ovary	Ovary
gsm102557	ovary	Ovary
gsm117670	ovary	Ovary
gsm117696	ovary	Ovary
gsm117716	ovary	Ovary
gsm117718	ovary	Ovary
gsm117744	ovary	Ovary
gsm137904	ovary	Ovary
gsm137905	ovary	Ovary
gsm137957	ovary	Ovary
gsm137965	ovary	Ovary
gsm137983	ovary	Ovary
gsm152577	ovary	Ovary
gsm152581	ovary	Ovary
gsm152596	ovary	Ovary
gsm152599	ovary	Ovary
gsm152603	ovary	Ovary
gsm152634	ovary	Ovary
gsm152646	ovary	Ovary
gsm152653	ovary	Ovary
gsm152654	ovary	Ovary
gsm152657	ovary	Ovary
gsm152659	ovary	Ovary
gsm152662	ovary	Ovary
gsm152668	ovary	Ovary
gsm152672	ovary	Ovary
gsm152676	ovary	Ovary
gsm152679	ovary	Ovary
gsm152683	ovary	Ovary
gsm152688	ovary	Ovary
gsm152693	ovary	Ovary
gsm152700	ovary	Ovary
gsm152706	ovary	Ovary
gsm152722	ovary	Ovary
gsm152724	ovary	Ovary
gsm152733	ovary	Ovary
gsm152735	ovary	Ovary
gsm152746	ovary	Ovary
gsm152747	ovary	Ovary
gsm152749	ovary	Ovary
gsm152752	ovary	Ovary
gsm152754	ovary	Ovary
gsm152769	ovary	Ovary
gsm152792	ovary	Ovary
gsm152795	ovary	Ovary
gsm179787	ovary	Ovary
gsm179798	ovary	Ovary
gsm179799	ovary	Ovary
gsm179807	ovary	Ovary
gsm179808	ovary	Ovary
gsm179813	ovary	Ovary
gsm179822	ovary	Ovary
gsm179823	ovary	Ovary
gsm179830	ovary	Ovary
gsm179850	ovary	Ovary
gsm179866	ovary	Ovary
gsm179870	ovary	Ovary
gsm179878	ovary	Ovary
gsm179890	ovary	Ovary
gsm203626	ovary	Ovary
gsm203635	ovary	Ovary
gsm203637	ovary	Ovary
gsm203638	ovary	Ovary
gsm203661	ovary	Ovary
gsm203706	ovary	Ovary
gsm203709	ovary	Ovary
gsm203725	ovary	Ovary
gsm203744	ovary	Ovary
gsm203766	ovary	Ovary
gsm203781	ovary	Ovary
gsm203795	ovary	Ovary
gsm231882	ovary	Ovary
gsm231913	ovary	Ovary
gsm231924	ovary	Ovary
gsm231930	ovary	Ovary
gsm231931	ovary	Ovary
gsm231935	ovary	Ovary
gsm231947	ovary	Ovary
gsm231960	ovary	Ovary
gsm231965	ovary	Ovary
gsm231974	ovary	Ovary
gsm231975	ovary	Ovary
gsm231980	ovary	Ovary
gsm231981	ovary	Ovary
gsm277709	ovary	Ovary
gsm277713	ovary	Ovary
gsm277732	ovary	Ovary
gsm277733	ovary	Ovary
gsm301673	ovary	Ovary
gsm301676	ovary	Ovary
gsm301677	ovary	Ovary
gsm301681	ovary	Ovary
gsm301695	ovary	Ovary
gsm301696	ovary	Ovary
gsm301699	ovary	Ovary
gsm301704	ovary	Ovary
gsm301711	ovary	Ovary
gsm325797	ovary	Ovary
gsm38064	ovary	Ovary
gsm38065	ovary	Ovary
gsm38066	ovary	Ovary
gsm38071	ovary	Ovary
gsm38088	ovary	Ovary
gsm46815	ovary	Ovary
gsm46830	ovary	Ovary
gsm46831	ovary	Ovary
gsm46853	ovary	Ovary
gsm46886	ovary	Ovary
gsm46898	ovary	Ovary
gsm46910	ovary	Ovary
gsm46911	ovary	Ovary
gsm46918	ovary	Ovary
gsm46925	ovary	Ovary
gsm46948	ovary	Ovary
gsm46950	ovary	Ovary
gsm46966	ovary	Ovary
gsm53029	ovary	Ovary
gsm53036	ovary	Ovary
gsm53054	ovary	Ovary
gsm53063	ovary	Ovary
gsm53068	ovary	Ovary
gsm53069	ovary	Ovary
gsm53077	ovary	Ovary
gsm53098	ovary	Ovary
gsm53100	ovary	Ovary
gsm53105	ovary	Ovary
gsm53118	ovary	Ovary
gsm53124	ovary	Ovary
gsm53144	ovary	Ovary
gsm53150	ovary	Ovary
gsm53151	ovary	Ovary
gsm53163	ovary	Ovary
gsm53165	ovary	Ovary
gsm53173	ovary	Ovary
gsm53180	ovary	Ovary
gsm53184	ovary	Ovary
gsm53185	ovary	Ovary
gsm53186	ovary	Ovary
gsm76489	ovary	Ovary
gsm76500	ovary	Ovary
gsm76504	ovary	Ovary
gsm76510	ovary	Ovary
gsm76511	ovary	Ovary
gsm76533	ovary	Ovary
gsm76554	ovary	Ovary
gsm76567	ovary	Ovary
gsm76581	ovary	Ovary
gsm76596	ovary	Ovary
gsm76599	ovary	Ovary
gsm76601	ovary	Ovary
gsm76604	ovary	Ovary
gsm76623	ovary	Ovary
gsm76633	ovary	Ovary
gsm88956	ovary	Ovary
gsm88973	ovary	Ovary
gsm88974	ovary	Ovary
gsm88984	ovary	Ovary
gsm88992	ovary	Ovary
gsm89012	ovary	Ovary
gsm89020	ovary	Ovary
gsm89024	ovary	Ovary
gsm89025	ovary	Ovary
gsm89057	ovary	Ovary
gsm89070	ovary	Ovary
gsm89081	ovary	Ovary
gsm89082	ovary	Ovary
gsm89091	ovary	Ovary
gsm89093	ovary	Ovary
gsm88948	l pelvic sidewall	Pelvic mass
gsm137970	pelvic mass	Pelvic mass
gsm179811	pelvic mass	Pelvic mass
gsm179914	pelvic mass	Pelvic mass
gsm203719	pelvic mass	Pelvic mass
gsm203739	pelvic mass	Pelvic mass
gsm76597	pelvic mass	Pelvic mass
gsm152771	pelvic sidewall nodule	Pelvic mass
gsm152586	pelvic tumor	Pelvic mass
gsm53129	pelvic tumor	Pelvic mass
gsm102473	peritoneum	Peritoneum/Pleura
gsm46922	peritoneum	Peritoneum/Pleura
gsm301694	pleural nodule	Peritoneum/Pleura
gsm117736	retroperitoneal mass	Retroperitoneum
gsm76641	retroperitoneum	Retroperitoneum
gsm46907	soft tissue abdominal mass	Soft tissue abdominal mass
gsm53138	soft tissue of abdomen	Soft tissue abdominal mass
